# Supplementary material for: Genome‐wide association study of metabolites in patients with coronary artery disease identified novel metabolite quantitative trait loci
Source: Clin Transl Med. 2021 Jan 27;11(2):e290. doi: 10.1002/ctm2.290 (PMC7839954; doi:10.1002/ctm2.290)
Supplement: Supplementary file 1 — Supporting Information [file CTM2-11-e290-s001.xlsx]

## Sheet: Legends
Supplementary Table Legends
Table S1 Spearman correlation coefficient of metabolites in the discovery group.
Table S2 P-value of Spearman correlation analysis of metabolites in the discovery group.
Table S3 The summary data of the two groups.
Table S4 Study-specific association statistics.
Table S5 Biological annotation for metabolite quantitative trait loci (metaboQTLs).
Table S6 The effects of metaboQTL-related metabolites on clinical endpoints in the discovery group.
Table S7 Five MR models for assocaitions between 3-indolepropionic acid and MACE.
Table S8 The results of sensitivity analyses between 3-indolepropionic acid and MACE in MR.
Table S9 The ionisation modes and ion pairs of the metabolites.
Table S10 Eighteen metabolites had > 10% imputed values in the discovery group.
Table S11 Ten metabolites had > 10% imputed values in the validation group.

## Sheet: Table S1
Table S1 Spearman correlation coefficient of metabolites in the discovery group.
Metabolite ID			MEDN004	MEDN005	MEDN009	MEDN010	MEDN011	MEDN012	MEDN015	MEDN016	MEDN017	MEDN018	MEDN019	MEDN032	MEDN033	MEDN041	MEDN042	MEDN045	MEDN046	MEDN051	MEDN056	MEDN066	MEDN097	MEDN104	MEDN106	MEDN110	MEDN112	MEDN113	MEDN114	MEDN120	MEDN136	MEDN138	MEDN145	MEDN148	MEDN153	MEDN164	MEDN172	MEDN179	MEDN199	MEDN200	MEDN201	MEDN213	MEDN223	MEDN224	MEDN226	MEDN228	MEDN245	MEDN250	MEDN261
	Biochemical		L-Cystine	L-Threonine	L-Aspartic Acid	L-Citrulline	L-Glutamic Acid	L-Histidine	L-Phenylalanine	L-Proline	L-Pyroglutamic Acid	L-Serine	L-Tryptophan	Allantoin	Asp-phe	Hexanoyl glycine	L-Asparagine Anhydrous	L-Cysteine	L-Glutamine	Methionine sulfoxide	N-acetyl-l-leucine	Phenylacetyl-L-glutamine	p–Hydroxyphenyl acetic acid	Tauroursodeoxycholic acid	Taurochenodesoxycholic acid	Glycoursodeoxycholic acid	Glycocholic acid	Glycochenodeoxycholic acid	Deoxycholic acid	Dulcitol	1,7-Dimethylxanthine	1-Methylhistidine	5'-Deoxy-5'-(methylthio) adenosine	5-Methyluridine	Adenosine 5'-monophosphate	Inosine	β-Nicotinamide mononucleotide	L-Thyroxine	D-Malic acid	L-Malic acid	Succinic acid	D-Sorbitol	D-Sucrose	D-Trehalose	D-Erythronolactone	D-Arabinose	Pantothenate	Riboflavin	3-Indolepropionic acid
		Class	Amino Acid metabolomics	Amino Acid metabolomics	Amino Acid metabolomics	Amino Acid metabolomics	Amino Acid metabolomics	Amino Acid metabolomics	Amino Acid metabolomics	Amino Acid metabolomics	Amino Acid metabolomics	Amino Acid metabolomics	Amino Acid metabolomics	Organic Acid And Its Derivatives	Amino Acid metabolomics	Amino Acid metabolomics	Amino Acid metabolomics	Amino Acid metabolomics	Amino Acid metabolomics	Amino Acid metabolomics	Amino Acid metabolomics	Amino Acid metabolomics	Benzene and substituted derivatives	Bile Acids	Bile Acids	Bile Acids	Bile Acids	Bile Acids	Bile Acids	Carbohydrate metabolomics	Nucleotide metabolomics	Amino Acid metabolomics	Nucleotide metabolomics	Nucleotide metabolomics	Nucleotide metabolomics	Nucleotide metabolomics	Nucleotide metabolomics	Hormones	Amino Acid metabolomics	Amino Acid metabolomics	Amino Acid metabolomics	Carbohydrate metabolomics	Carbohydrate metabolomics	Carbohydrate metabolomics	Carbohydrate metabolomics	Carbohydrate metabolomics	Co-Enzyme Factor & vitamin	Co-Enzyme Factor & vitamin	Indole And Its Derivatives
MEDN004	L-Cystine	Amino Acid metabolomics	1	0.0457309	0.13795	0.142389	-0.000564179	-0.0509613	0.0442885	0.0148154	-0.0656507	-0.0176959	-0.0122302	0.132213	0.0234005	0.0822255	0.100276	0.0112229	0.0630578	0.0148673	0.108636	0.117774	0.0559717	0.00360596	0.0172502	-0.0472043	-0.0644322	-0.0405801	-0.0738055	0.145515	-0.0601702	0.10762	0.218593	-0.0402693	-0.169007	-0.0241344	0.0994516	-0.000866959	0.0449877	0.0535413	-0.0300532	0.080471	0.0145177	-0.0324154	-0.0014622	0.0820288	0.033259	0.0565776	0.013241
MEDN005	L-Threonine	Amino Acid metabolomics	0.0457309	1	-0.0062258	0.286491	0.108553	0.0840348	0.073003	0.210796	0.0768565	0.419737	0.0971505	0.0797503	0.0231368	-0.106366	0.215883	0.0157543	0.172689	0.0037467	0.0809685	-0.0696129	0.00740579	-0.00426912	0.0531554	0.0563649	0.0596322	0.0812288	0.0463452	-0.0220082	-0.0363033	0.0212604	0.0148535	0.0720663	-0.0211488	-0.0112149	-0.0022769	0.0195776	0.00349838	0.00602713	0.0124439	0.0444145	-0.0560782	-0.00721202	-0.00817239	0.0239648	-0.1276	-0.0674891	-0.0162205
MEDN009	L-Aspartic Acid	Amino Acid metabolomics	0.13795	-0.0062258	1	0.0786111	0.213996	0.0982844	0.0512645	-0.0213231	0.015273	0.0217958	0.191032	-0.0422039	-0.133968	0.0165149	0.0507456	0.0409831	0.183118	0.116091	0.0851475	0.0168018	0.0696455	0.0181791	0.0415618	0.0608513	0.0440837	0.0680765	0.0536865	0.0541078	-0.0335879	0.0544588	-0.0705291	-0.0897961	0.0320877	-0.0200771	-0.250459	0.0232796	0.0353169	0.244667	-0.0244606	-0.0586624	0.0637826	-0.0752112	-0.0656221	0.00690479	0.0217466	0.0649555	0.0256497
MEDN010	L-Citrulline	Amino Acid metabolomics	0.142389	0.286491	0.0786111	1	-0.0143111	-0.0417718	0.123282	0.100371	0.0207992	0.101796	0.0075157	0.0771941	0.102451	0.00231391	0.136863	0.101272	0.010722	-0.0658151	0.266914	0.146252	0.100672	0.0728599	0.0495808	0.0783779	0.104013	0.0417258	0.0891403	0.149615	-0.0293977	0.134269	0.110557	0.0534695	-0.0713403	-0.0289181	0.0261255	-0.0916981	0.0741346	0.124226	0.0594554	0.0626723	0.0444602	-0.092126	0.0245326	0.0556158	0.11046	0.0520886	0.0619356
MEDN011	L-Glutamic Acid	Amino Acid metabolomics	-0.000564179	0.108553	0.213996	-0.0143111	1	0.145066	0.109091	0.186228	-0.00218087	0.160164	0.111904	-0.00946722	-0.0734023	-0.0322402	0.0815213	-0.038137	0.37636	0.160914	0.0467552	0.0347301	0.0702658	0.0488445	0.0480364	0.0533061	0.0230927	0.0228317	0.0519701	0.0474478	-0.0193006	-0.00803003	-0.136779	-0.0188842	0.11956	0.0942812	-0.0979279	0.0858502	0.0507548	0.13863	0.168206	-0.0272463	-0.028913	-0.120715	-0.214884	-0.0209006	0.00285676	0.0789903	-0.0461985
MEDN012	L-Histidine	Amino Acid metabolomics	-0.0509613	0.0840348	0.0982844	-0.0417718	0.145066	1	-0.0248519	0.301786	0.209541	0.0701118	0.158634	-0.0530287	-0.0409551	-0.0300735	0.0176488	-0.045502	0.44473	0.518611	-0.0341352	0.0380549	-0.0510119	0.111084	0.0535941	0.0198166	-0.0147448	0.0562844	0.0113531	-0.0679496	0.104681	0.0743585	-0.131652	0.251881	0.201655	-0.0548613	-0.251618	0.202457	-0.00334928	0.0344685	0.00775531	-0.059899	-0.0924321	0.124325	-0.0648004	-0.205443	0.0789484	0.0250502	0.0326263
MEDN015	L-Phenylalanine	Amino Acid metabolomics	0.0442885	0.073003	0.0512645	0.123282	0.109091	-0.0248519	1	-0.0371872	0.079736	0.0459586	0.297299	0.133757	0.0917132	0.0470985	0.154188	0.0346274	0.293128	-0.00142249	0.18934	0.0787129	0.0981997	0.00704303	0.0435853	0.07918	0.0642885	0.0162798	0.0272303	0.090002	-0.0652478	0.0296056	0.0755241	0.191355	-0.0498097	0.0484859	-0.0202129	0.135586	0.173999	0.12214	0.251355	-0.0177283	0.166897	-0.014727	0.0457673	0.0493776	0.225118	0.15344	0.0255851
MEDN016	L-Proline	Amino Acid metabolomics	0.0148154	0.210796	-0.0213231	0.100371	0.186228	0.301786	-0.0371872	1	0.110558	0.174554	0.00173812	0.0271402	0.0913807	-0.0432331	0.031285	-0.0304985	0.231941	0.222495	0.0196847	0.0996522	0.0126038	0.0751429	0.0762443	0.0977856	0.0325855	0.0882545	0.0479485	0.0152665	0.0477158	0.0902554	-0.000985612	0.157088	0.0531259	-0.0509543	0.0182872	0.104042	0.115355	0.177699	0.0780924	0.0291534	-0.033445	0.0505433	-0.158344	-0.0989029	0.091509	-0.0564927	0.0584629
MEDN017	L-Pyroglutamic Acid	Amino Acid metabolomics	-0.0656507	0.0768565	0.015273	0.0207992	-0.00218087	0.209541	0.079736	0.110558	1	0.105633	0.102882	0.0407372	0.00425708	0.0835839	0.0659565	0.0129134	0.203141	0.185647	-0.0953639	0.0223946	-0.00301529	0.0448292	0.0461386	0.0698725	0.0303392	0.0577477	-0.0206696	0.00156724	0.0417087	0.00788772	-0.0864176	0.311041	0.0910395	0.0591581	-0.00436542	0.206161	0.130648	0.0545917	0.151748	-0.0635337	0.03808	0.026503	0.0970679	-0.101	0.0778963	0.0786671	0.0437126
MEDN018	L-Serine	Amino Acid metabolomics	-0.0176959	0.419737	0.0217958	0.101796	0.160164	0.0701118	0.0459586	0.174554	0.105633	1	0.00220679	0.1104	0.0117956	0.0361392	0.220591	-0.0398564	0.176162	0.0333008	-0.0385165	-0.0110192	0.0223354	-0.0638249	-0.0176138	0.0289503	-0.0128219	0.0369055	0.0047496	0.00702362	0.000715424	-0.0434519	-0.0134571	0.0830296	0.00646398	0.0236999	0.024121	0.0982212	0.0728486	0.100756	0.0987891	0.015102	0.0299693	0.00271995	-0.0503248	0.00628542	-0.121623	-0.00883243	-0.0506866
MEDN019	L-Tryptophan	Amino Acid metabolomics	-0.0122302	0.0971505	0.191032	0.0075157	0.111904	0.158634	0.297299	0.00173812	0.102882	0.00220679	1	-0.020033	0.03417	-0.129529	0.0425914	0.0665815	0.284815	0.114379	0.000877909	-0.124018	-0.011039	0.0239423	0.0444544	0.0704463	0.130417	0.107929	0.130735	-0.124024	0.071908	0.0290551	-0.119776	0.0931138	0.0676049	0.035945	-0.07517	0.142753	-0.0588246	0.0489375	-0.000978532	-0.105811	0.0294158	0.0299123	0.0441529	-0.113344	-0.0475204	-0.0229592	-0.00322017
MEDN032	Allantoin	Organic Acid And Its Derivatives	0.132213	0.0797503	-0.0422039	0.0771941	-0.00946722	-0.0530287	0.133757	0.0271402	0.0407372	0.1104	-0.020033	1	0.0110749	0.0712178	0.0678236	0.16086	0.11007	-0.0230971	0.125766	0.0243338	0.0534722	-0.00590492	0.0527983	0.000670187	0.046209	0.0230086	-0.0104758	0.0696291	-0.0109799	0.0222456	0.0560766	0.128471	-0.0412694	0.030088	0.247233	0.0495824	0.173708	0.0573947	0.0168992	0.0509147	0.101211	0.077669	0.136586	0.0712745	0.0731174	0.00237905	0.014544
MEDN033	Asp-phe	Amino Acid metabolomics	0.0234005	0.0231368	-0.133968	0.102451	-0.0734023	-0.0409551	0.0917132	0.0913807	0.00425708	0.0117956	0.03417	0.0110749	1	-0.147459	-0.0190141	-0.160784	-0.0376785	-0.135159	0.0158994	-0.0637316	0.266171	0.116792	-0.164405	-0.178368	-0.108798	-0.103372	-0.0149613	-0.0523203	-0.224644	0.377759	0.0435402	0.0941764	0.0126146	-0.459435	0.00994986	0.0482379	-0.119902	-0.00741903	-0.0855995	0.240327	-0.0482949	0.099153	-0.0586725	0.145197	-0.0282832	-0.194669	0.244991
MEDN041	Hexanoyl glycine	Amino Acid metabolomics	0.0822255	-0.106366	0.0165149	0.00231391	-0.0322402	-0.0300735	0.0470985	-0.0432331	0.0835839	0.0361392	-0.129529	0.0712178	-0.147459	1	-0.0095849	0.0055101	-0.0399332	0.0668024	0.0170904	0.118247	0.0287612	-0.0215125	0.0781655	0.104468	0.00794026	0.0608318	-0.0720362	0.102897	0.0384634	-0.107438	0.0427774	0.102841	-0.0232731	0.189735	0.0662779	0.0951902	0.192674	0.0772893	0.13583	-0.0460457	0.133989	0.0899738	0.0851453	-0.0128632	0.0838237	0.0997089	-0.120079
MEDN042	L-Asparagine Anhydrous	Amino Acid metabolomics	0.100276	0.215883	0.0507456	0.136863	0.0815213	0.0176488	0.154188	0.031285	0.0659565	0.220591	0.0425914	0.0678236	-0.0190141	-0.0095849	1	0.059465	0.108459	-0.0441074	0.0360141	0.0199088	0.0456942	-0.0402951	-0.00174098	0.0289717	-0.0518104	-0.0204095	-0.0179504	0.0260273	0.0116975	-0.0684181	0.0605572	0.0274376	0.034639	0.0269831	0.00211293	0.00630356	0.0258632	0.0533651	0.13692	-0.073977	0.0851928	-0.0110931	-0.0145507	-0.064121	-0.014011	0.0730134	-0.0298092
MEDN045	L-Cysteine	Amino Acid metabolomics	0.0112229	0.0157543	0.0409831	0.101272	-0.038137	-0.045502	0.0346274	-0.0304985	0.0129134	-0.0398564	0.0665815	0.16086	-0.160784	0.0055101	0.059465	1	0.0552648	-0.0325958	0.211648	0.00752269	-0.0483263	0.0117381	0.134796	0.142541	0.0640898	0.0986461	0.0129358	0.15732	0.110691	-0.0559554	0.0829767	0.104098	-0.0529315	0.182215	0.0218391	-0.010369	0.115838	0.0213052	0.105666	-0.0476654	0.0759389	-0.0750312	0.0287239	0.0259601	0.234196	0.181675	-0.00865928
MEDN046	L-Glutamine	Amino Acid metabolomics	0.0630578	0.172689	0.183118	0.010722	0.37636	0.44473	0.293128	0.231941	0.203141	0.176162	0.284815	0.11007	-0.0376785	-0.0399332	0.108459	0.0552648	1	0.34058	-0.0210731	0.0571134	-0.000324444	0.0351307	0.0021316	-0.0188394	-0.0181725	0.00190366	-0.0112988	-0.000799804	-0.0224534	0.102014	-0.0881807	0.343628	0.0483511	-0.0204626	-0.127239	0.294132	0.156144	0.140894	0.103413	-0.076175	0.072619	-0.0232927	0.0431601	-0.0766348	0.0474102	0.105041	0.0321788
MEDN051	Methionine sulfoxide	Amino Acid metabolomics	0.0148673	0.0037467	0.116091	-0.0658151	0.160914	0.518611	-0.00142249	0.222495	0.185647	0.0333008	0.114379	-0.0230971	-0.135159	0.0668024	-0.0441074	-0.0325958	0.34058	1	-0.0538258	0.0682884	-0.00311994	0.0853707	0.0725537	0.0338135	0.00575135	0.0411578	-0.0126384	0.0141753	0.112052	-0.000507187	-0.129727	0.21348	0.0533919	0.000673489	-0.103293	0.14931	0.065696	0.0849509	-0.000876694	0.0433468	-0.0815335	0.0602619	-0.00391876	-0.0785834	0.0305966	0.0528925	-0.00222317
MEDN056	N-acetyl-l-leucine	Amino Acid metabolomics	0.108636	0.0809685	0.0851475	0.266914	0.0467552	-0.0341352	0.18934	0.0196847	-0.0953639	-0.0385165	0.000877909	0.125766	0.0158994	0.0170904	0.0360141	0.211648	-0.0210731	-0.0538258	1	0.240565	0.160789	0.0397343	0.0978169	0.109662	0.098552	0.0644646	0.094779	0.211801	0.127883	0.0301798	0.20614	-0.0132747	-0.0728079	0.0780875	-0.110028	-0.130191	0.123669	0.0851869	0.0655361	0.0838168	0.0355563	0.0122893	-0.0870628	0.143879	0.213297	0.0942075	-0.00260986
MEDN066	Phenylacetyl-L-glutamine	Amino Acid metabolomics	0.117774	-0.0696129	0.0168018	0.146252	0.0347301	0.0380549	0.0787129	0.0996522	0.0223946	-0.0110192	-0.124018	0.0243338	-0.0637316	0.118247	0.0199088	0.00752269	0.0571134	0.0682884	0.240565	1	0.128666	-0.0305691	0.0036257	0.0197134	-0.0358226	-0.0462101	0.0430556	0.223001	0.141946	0.0259579	0.166892	0.0635229	-0.0319342	0.135735	-0.00584982	0.0125793	0.0982596	0.150084	0.0840538	-0.00507826	0.0958905	0.0618033	0.00682201	0.0144575	0.103705	0.0934287	0.0409378
MEDN097	p–Hydroxyphenyl acetic acid	Benzene and substituted derivatives	0.0559717	0.00740579	0.0696455	0.100672	0.0702658	-0.0510119	0.0981997	0.0126038	-0.00301529	0.0223354	-0.011039	0.0534722	0.266171	0.0287612	0.0456942	-0.0483263	-0.000324444	-0.00311994	0.160789	0.128666	1	0.11396	-0.00204038	0.0153102	0.0149376	-0.00560992	0.0307698	0.0912174	-0.112314	0.177681	0.0937797	0.0434235	0.0120048	-0.165125	-0.00527901	0.0346032	0.0213464	0.150257	0.0385611	0.102491	0.0921885	0.0661208	-0.0672764	0.135547	0.0292814	0.0416185	0.111832
MEDN104	Tauroursodeoxycholic acid	Bile Acids	0.00360596	-0.00426912	0.0181791	0.0728599	0.0488445	0.111084	0.00704303	0.0751429	0.0448292	-0.0638249	0.0239423	-0.00590492	0.116792	-0.0215125	-0.0402951	0.0117381	0.0351307	0.0853707	0.0397343	-0.0305691	0.11396	1	0.226524	0.264586	0.133305	0.225917	0.0280209	0.00456328	-0.0707991	0.458682	-0.0279698	0.0667817	0.0296829	-0.215423	-0.00683013	0.0337593	-0.00699169	0.0830702	0.0114876	0.00235909	0.0456617	0.0138278	-0.0145657	-0.00246744	0.0995502	0.05258	0.0280971
MEDN106	Taurochenodesoxycholic acid	Bile Acids	0.0172502	0.0531554	0.0415618	0.0495808	0.0480364	0.0535941	0.0435853	0.0762443	0.0461386	-0.0176138	0.0444544	0.0527983	-0.164405	0.0781655	-0.00174098	0.134796	0.0021316	0.0725537	0.0978169	0.0036257	-0.00204038	0.226524	1	0.441338	0.691321	0.658517	0.112141	0.0937414	0.186384	-0.107992	-0.0209478	0.0358285	-0.0201232	0.223705	-0.0341346	0.0857803	0.0917347	-0.0120143	0.0959804	-0.0197449	-0.0462119	-0.0243254	-0.0679615	-0.0543504	0.0711298	0.0981166	-0.109526
MEDN110	Glycoursodeoxycholic acid	Bile Acids	-0.0472043	0.0563649	0.0608513	0.0783779	0.0533061	0.0198166	0.07918	0.0977856	0.0698725	0.0289503	0.0704463	0.000670187	-0.178368	0.104468	0.0289717	0.142541	-0.0188394	0.0338135	0.109662	0.0197134	0.0153102	0.264586	0.441338	1	0.371243	0.588853	0.212436	0.0829447	0.141771	-0.0963814	-0.0114673	0.0268188	-0.0736456	0.192207	-0.0585171	0.0180011	0.0800485	0.00826938	0.0896331	-0.0973183	0.0179332	-0.00449431	-0.038016	-0.0667733	0.0962745	0.0798723	-0.172359
MEDN112	Glycocholic acid	Bile Acids	-0.0644322	0.0596322	0.0440837	0.104013	0.0230927	-0.0147448	0.0642885	0.0325855	0.0303392	-0.0128219	0.130417	0.046209	-0.108798	0.00794026	-0.0518104	0.0640898	-0.0181725	0.00575135	0.098552	-0.0358226	0.0149376	0.133305	0.691321	0.371243	1	0.629561	0.231628	0.0188362	0.0833118	-0.0246526	-0.00401986	0.025456	0.0204381	0.131054	-0.0224473	0.0370116	0.0602361	-0.00120777	0.0477902	-0.0120464	-0.030606	-0.0661814	-0.00167702	-0.0421332	-0.0181855	0.0227399	-0.0979868
MEDN113	Glycochenodeoxycholic acid	Bile Acids	-0.0405801	0.0812288	0.0680765	0.0417258	0.0228317	0.0562844	0.0162798	0.0882545	0.0577477	0.0369055	0.107929	0.0230086	-0.103372	0.0608318	-0.0204095	0.0986461	0.00190366	0.0411578	0.0644646	-0.0462101	-0.00560992	0.225917	0.658517	0.588853	0.629561	1	0.244003	0.0113644	0.116908	-0.00290139	-0.0562123	0.0439311	0.0389728	0.104818	-0.0836655	0.0518152	0.0530313	0.0330077	0.0195481	-0.0939666	0.00207464	0.0244639	-0.0440401	-0.0696677	-0.00527894	-0.00255368	-0.0455425
MEDN114	Deoxycholic acid	Bile Acids	-0.0738055	0.0463452	0.0536865	0.0891403	0.0519701	0.0113531	0.0272303	0.0479485	-0.0206696	0.0047496	0.130735	-0.0104758	-0.0149613	-0.0720362	-0.0179504	0.0129358	-0.0112988	-0.0126384	0.094779	0.0430556	0.0307698	0.0280209	0.112141	0.212436	0.231628	0.244003	1	0.0834022	0.0482987	0.0261146	0.0240138	-0.00017156	0.00515318	0.0256195	-0.0344322	-0.0301573	-0.0553296	-0.00351784	0.0162712	0.0368696	0.00631762	0.00253817	-0.00243617	-0.0279901	-0.0469809	-0.0860806	-0.0265395
MEDN120	Dulcitol	Carbohydrate metabolomics	0.145515	-0.0220082	0.0541078	0.149615	0.0474478	-0.0679496	0.090002	0.0152665	0.00156724	0.00702362	-0.124024	0.0696291	-0.0523203	0.102897	0.0260273	0.15732	-0.000799804	0.0141753	0.211801	0.223001	0.0912174	0.00456328	0.0937414	0.0829447	0.0188362	0.0113644	0.0834022	1	0.0575823	0.0110694	0.164029	0.0555142	-0.05189	0.192638	0.0430949	-0.0149684	0.159854	0.0868579	0.20195	0.4032	0.0482702	-0.0840166	-0.0414552	0.0725947	0.188722	0.114633	-0.0615464
MEDN136	1,7-Dimethylxanthine	Nucleotide metabolomics	-0.0601702	-0.0363033	-0.0335879	-0.0293977	-0.0193006	0.104681	-0.0652478	0.0477158	0.0417087	0.000715424	0.071908	-0.0109799	-0.224644	0.0384634	0.0116975	0.110691	-0.0224534	0.112052	0.127883	0.141946	-0.112314	-0.0707991	0.186384	0.141771	0.0833118	0.116908	0.0482987	0.0575823	1	-0.182707	-0.0237557	0.0394869	-0.0340049	0.312082	-0.0781141	-0.0530069	0.0182127	-0.0359115	0.0563316	-0.0840535	-0.00508321	0.0511206	0.0253774	-0.0986754	0.0973336	0.0394328	-0.0620654
MEDN138	1-Methylhistidine	Amino Acid metabolomics	0.10762	0.0212604	0.0544588	0.134269	-0.00803003	0.0743585	0.0296056	0.0902554	0.00788772	-0.0434519	0.0290551	0.0222456	0.377759	-0.107438	-0.0684181	-0.0559554	0.102014	-0.000507187	0.0301798	0.0259579	0.177681	0.458682	-0.107992	-0.0963814	-0.0246526	-0.00290139	0.0261146	0.0110694	-0.182707	1	0.0480387	0.0631767	0.0129915	-0.355459	0.0123728	-0.0222803	-0.0588953	0.120667	-0.105017	0.0540079	0.0485734	0.0147516	-0.0526344	0.0609472	-0.0178558	-0.0772841	0.189474
MEDN145	5'-Deoxy-5'-(methylthio) adenosine	Nucleotide metabolomics	0.218593	0.0148535	-0.0705291	0.110557	-0.136779	-0.131652	0.0755241	-0.000985612	-0.0864176	-0.0134571	-0.119776	0.0560766	0.0435402	0.0427774	0.0605572	0.0829767	-0.0881807	-0.129727	0.20614	0.166892	0.0937797	-0.0279698	-0.0209478	-0.0114673	-0.00401986	-0.0562123	0.0240138	0.164029	-0.0237557	0.0480387	1	-0.0574558	-0.139395	-0.00440753	0.105941	-0.0537468	-0.0825273	-0.0394741	0.0285621	0.0802029	0.0873477	0.0207411	0.0290335	0.1643	0.0291772	0.0544874	0.0216387
MEDN148	5-Methyluridine	Nucleotide metabolomics	-0.0402693	0.0720663	-0.0897961	0.0534695	-0.0188842	0.251881	0.191355	0.157088	0.311041	0.0830296	0.0931138	0.128471	0.0941764	0.102841	0.0274376	0.104098	0.343628	0.21348	-0.0132747	0.0635229	0.0434235	0.0667817	0.0358285	0.0268188	0.025456	0.0439311	-0.00017156	0.0555142	0.0394869	0.0631767	-0.0574558	1	0.0455383	0.0511031	0.0563131	0.293874	0.161445	0.111181	0.028055	-0.0897912	0.203586	0.139568	0.177496	0.0994985	0.117098	0.063246	0.0467502
MEDN153	Adenosine 5'-monophosphate	Nucleotide metabolomics	-0.169007	-0.0211488	0.0320877	-0.0713403	0.11956	0.201655	-0.0498097	0.0531259	0.0910395	0.00646398	0.0676049	-0.0412694	0.0126146	-0.0232731	0.034639	-0.0529315	0.0483511	0.0533919	-0.0728079	-0.0319342	0.0120048	0.0296829	-0.0201232	-0.0736456	0.0204381	0.0389728	0.00515318	-0.05189	-0.0340049	0.0129915	-0.139395	0.0455383	1	-0.00116667	-0.0315393	0.108437	0.0518312	0.0471799	0.138815	-0.177764	-0.0244969	-0.0432517	-0.0892686	-0.167937	0.00503224	-0.0293945	0.0450979
MEDN164	Inosine	Nucleotide metabolomics	-0.0241344	-0.0112149	-0.0200771	-0.0289181	0.0942812	-0.0548613	0.0484859	-0.0509543	0.0591581	0.0236999	0.035945	0.030088	-0.459435	0.189735	0.0269831	0.182215	-0.0204626	0.000673489	0.0780875	0.135735	-0.165125	-0.215423	0.223705	0.192207	0.131054	0.104818	0.0256195	0.192638	0.312082	-0.355459	-0.00440753	0.0511031	-0.00116667	1	-0.0403386	0.0390677	0.185204	-0.086353	0.221883	-0.094235	-0.0184798	-0.0475221	0.0165378	-0.0348924	0.085917	0.206331	-0.147745
MEDN172	β-Nicotinamide mononucleotide	Nucleotide metabolomics	0.0994516	-0.0022769	-0.250459	0.0261255	-0.0979279	-0.251618	-0.0202129	0.0182872	-0.00436542	0.024121	-0.07517	0.247233	0.00994986	0.0662779	0.00211293	0.0218391	-0.127239	-0.103293	-0.110028	-0.00584982	-0.00527901	-0.00683013	-0.0341346	-0.0585171	-0.0224473	-0.0836655	-0.0344322	0.0430949	-0.0781141	0.0123728	0.105941	0.0563131	-0.0315393	-0.0403386	1	-0.0246967	0.00942736	0.0280768	-0.00408446	0.0373533	0.139229	0.0235361	0.192795	0.120859	-0.0795656	-0.058838	8.77682e-05
MEDN179	L-Thyroxine	Hormones	-0.000866959	0.0195776	0.0232796	-0.0916981	0.0858502	0.202457	0.135586	0.104042	0.206161	0.0982212	0.142753	0.0495824	0.0482379	0.0951902	0.00630356	-0.010369	0.294132	0.14931	-0.130191	0.0125793	0.0346032	0.0337593	0.0857803	0.0180011	0.0370116	0.0518152	-0.0301573	-0.0149684	-0.0530069	-0.0222803	-0.0537468	0.293874	0.108437	0.0390677	-0.0246967	1	0.0804678	0.0792222	0.0870026	-0.069317	0.0355927	0.0788632	0.0578241	-0.0490606	0.0531831	0.00736824	-0.0445114
MEDN199	D-Malic acid	Amino Acid metabolomics	0.0449877	0.00349838	0.0353169	0.0741346	0.0507548	-0.00334928	0.173999	0.115355	0.130648	0.0728486	-0.0588246	0.173708	-0.119902	0.192674	0.0258632	0.115838	0.156144	0.065696	0.123669	0.0982596	0.0213464	-0.00699169	0.0917347	0.0800485	0.0602361	0.0530313	-0.0553296	0.159854	0.0182127	-0.0588953	-0.0825273	0.161445	0.0518312	0.185204	0.00942736	0.0804678	1	0.386546	0.315454	0.0378004	0.0430387	0.0132372	0.0348069	-0.0486764	0.185859	0.122359	-0.0701485
MEDN200	L-Malic acid	Amino Acid metabolomics	0.0535413	0.00602713	0.244667	0.124226	0.13863	0.0344685	0.12214	0.177699	0.0545917	0.100756	0.0489375	0.0573947	-0.00741903	0.0772893	0.0533651	0.0213052	0.140894	0.0849509	0.0851869	0.150084	0.150257	0.0830702	-0.0120143	0.00826938	-0.00120777	0.0330077	-0.00351784	0.0868579	-0.0359115	0.120667	-0.0394741	0.111181	0.0471799	-0.086353	0.0280768	0.0792222	0.386546	1	0.18423	-0.162486	0.289023	0.0642922	-0.0862374	-0.11049	0.147212	0.107669	0.00993906
MEDN201	Succinic acid	Amino Acid metabolomics	-0.0300532	0.0124439	-0.0244606	0.0594554	0.168206	0.00775531	0.251355	0.0780924	0.151748	0.0987891	-0.000978532	0.0168992	-0.0855995	0.13583	0.13692	0.105666	0.103413	-0.000876694	0.0655361	0.0840538	0.0385611	0.0114876	0.0959804	0.0896331	0.0477902	0.0195481	0.0162712	0.20195	0.0563316	-0.105017	0.0285621	0.028055	0.138815	0.221883	-0.00408446	0.0870026	0.315454	0.18423	1	-0.0109275	0.0987332	-0.00365921	-0.0540486	-0.0838269	0.159456	0.149055	-0.0512371
MEDN213	D-Sorbitol	Carbohydrate metabolomics	0.080471	0.0444145	-0.0586624	0.0626723	-0.0272463	-0.059899	-0.0177283	0.0291534	-0.0635337	0.015102	-0.105811	0.0509147	0.240327	-0.0460457	-0.073977	-0.0476654	-0.076175	0.0433468	0.0838168	-0.00507826	0.102491	0.00235909	-0.0197449	-0.0973183	-0.0120464	-0.0939666	0.0368696	0.4032	-0.0840535	0.0540079	0.0802029	-0.0897912	-0.177764	-0.094235	0.0373533	-0.069317	0.0378004	-0.162486	-0.0109275	1	-0.377712	-0.0371682	0.000309459	0.285147	-0.0379915	-0.151532	0.0529567
MEDN223	D-Sucrose	Carbohydrate metabolomics	0.0145177	-0.0560782	0.0637826	0.0444602	-0.028913	-0.0924321	0.166897	-0.033445	0.03808	0.0299693	0.0294158	0.101211	-0.0482949	0.133989	0.0851928	0.0759389	0.072619	-0.0815335	0.0355563	0.0958905	0.0921885	0.0456617	-0.0462119	0.0179332	-0.030606	0.00207464	0.00631762	0.0482702	-0.00508321	0.0485734	0.0873477	0.203586	-0.0244969	-0.0184798	0.139229	0.0355927	0.0430387	0.289023	0.0987332	-0.377712	1	0.40203	0.181557	-0.0507798	0.119082	0.190559	0.0389891
MEDN224	D-Trehalose	Carbohydrate metabolomics	-0.0324154	-0.00721202	-0.0752112	-0.092126	-0.120715	0.124325	-0.014727	0.0505433	0.026503	0.00271995	0.0299123	0.077669	0.099153	0.0899738	-0.0110931	-0.0750312	-0.0232927	0.0602619	0.0122893	0.0618033	0.0661208	0.0138278	-0.0243254	-0.00449431	-0.0661814	0.0244639	0.00253817	-0.0840166	0.0511206	0.0147516	0.0207411	0.139568	-0.0432517	-0.0475221	0.0235361	0.0788632	0.0132372	0.0642922	-0.00365921	-0.0371682	0.40203	1	0.148198	-0.0158604	0.0230942	-0.0393786	0.0698731
MEDN226	D-Erythronolactone	Carbohydrate metabolomics	-0.0014622	-0.00817239	-0.0656221	0.0245326	-0.214884	-0.0648004	0.0457673	-0.158344	0.0970679	-0.0503248	0.0441529	0.136586	-0.0586725	0.0851453	-0.0145507	0.0287239	0.0431601	-0.00391876	-0.0870628	0.00682201	-0.0672764	-0.0145657	-0.0679615	-0.038016	-0.00167702	-0.0440401	-0.00243617	-0.0414552	0.0253774	-0.0526344	0.0290335	0.177496	-0.0892686	0.0165378	0.192795	0.0578241	0.0348069	-0.0862374	-0.0540486	0.000309459	0.181557	0.148198	1	-0.0146336	-0.0230324	-0.00241566	0.0202958
MEDN228	D-Arabinose	Carbohydrate metabolomics	0.0820288	0.0239648	0.00690479	0.0556158	-0.0209006	-0.205443	0.0493776	-0.0989029	-0.101	0.00628542	-0.113344	0.0712745	0.145197	-0.0128632	-0.064121	0.0259601	-0.0766348	-0.0785834	0.143879	0.0144575	0.135547	-0.00246744	-0.0543504	-0.0667733	-0.0421332	-0.0696677	-0.0279901	0.0725947	-0.0986754	0.0609472	0.1643	0.0994985	-0.167937	-0.0348924	0.120859	-0.0490606	-0.0486764	-0.11049	-0.0838269	0.285147	-0.0507798	-0.0158604	-0.0146336	1	-0.0584239	0.0199696	0.0698104
MEDN245	Pantothenate	Co-Enzyme Factor & vitamin	0.033259	-0.1276	0.0217466	0.11046	0.00285676	0.0789484	0.225118	0.091509	0.0778963	-0.121623	-0.0475204	0.0731174	-0.0282832	0.0838237	-0.014011	0.234196	0.0474102	0.0305966	0.213297	0.103705	0.0292814	0.0995502	0.0711298	0.0962745	-0.0181855	-0.00527894	-0.0469809	0.188722	0.0973336	-0.0178558	0.0291772	0.117098	0.00503224	0.085917	-0.0795656	0.0531831	0.185859	0.147212	0.159456	-0.0379915	0.119082	0.0230942	-0.0230324	-0.0584239	1	0.265188	0.043711
MEDN250	Riboflavin	Co-Enzyme Factor & vitamin	0.0565776	-0.0674891	0.0649555	0.0520886	0.0789903	0.0250502	0.15344	-0.0564927	0.0786671	-0.00883243	-0.0229592	0.00237905	-0.194669	0.0997089	0.0730134	0.181675	0.105041	0.0528925	0.0942075	0.0934287	0.0416185	0.05258	0.0981166	0.0798723	0.0227399	-0.00255368	-0.0860806	0.114633	0.0394328	-0.0772841	0.0544874	0.063246	-0.0293945	0.206331	-0.058838	0.00736824	0.122359	0.107669	0.149055	-0.151532	0.190559	-0.0393786	-0.00241566	0.0199696	0.265188	1	-0.0376198
MEDN261	3-Indolepropionic acid	Indole And Its Derivatives	0.013241	-0.0162205	0.0256497	0.0619356	-0.0461985	0.0326263	0.0255851	0.0584629	0.0437126	-0.0506866	-0.00322017	0.014544	0.244991	-0.120079	-0.0298092	-0.00865928	0.0321788	-0.00222317	-0.00260986	0.0409378	0.111832	0.0280971	-0.109526	-0.172359	-0.0979868	-0.0455425	-0.0265395	-0.0615464	-0.0620654	0.189474	0.0216387	0.0467502	0.0450979	-0.147745	8.77682e-05	-0.0445114	-0.0701485	0.00993906	-0.0512371	0.0529567	0.0389891	0.0698731	0.0202958	0.0698104	0.043711	-0.0376198	1
MEDN267	Indole-5-carboxylic acid (98%)	Indole And Its Derivatives	0.0560912	-0.0174366	0.0806377	0.0851787	0.0716517	0.0635501	0.218322	-0.0257356	0.0590969	-0.0331744	0.11686	0.0293586	-0.0442071	0.0808441	0.0820046	0.152651	0.118777	0.072678	0.237187	0.235079	0.0187274	-0.00207217	0.0919652	0.0157907	0.0475084	0.0135452	0.0209441	0.162354	0.115981	0.0404833	0.0205096	0.104248	-0.00402209	0.139686	-0.0842438	0.0581972	0.0553113	-0.00072156	0.0900564	-0.000146541	0.0564306	-0.0141434	-0.0630917	0.0377731	0.107667	0.125077	0.0964447
MEDN277	2,3-dimethylsuccinic acid	Organic Acid And Its Derivatives	0.0359651	-0.00555221	-0.00388352	0.162278	-0.0110841	-0.157556	0.152023	-0.00354502	0.00771254	0.0296249	-0.0394065	0.0810422	0.0333247	0.260009	-0.00149407	0.16107	-0.0942885	-0.12101	0.285208	0.135654	0.0428968	-0.072053	0.0819371	0.114221	0.0624627	0.0509825	0.0882883	0.162346	0.0768434	-0.0611588	0.112708	-0.00291997	-0.0729933	0.128195	0.0177646	-0.0523888	0.159714	0.0864004	0.125278	0.0813994	0.00559235	-0.0597316	-0.0180626	0.00472842	0.259214	0.00319968	-0.0368315
MEDN278	2,6-Diaminooimelic Acid	Organic Acid And Its Derivatives	0.149592	-0.0122363	0.292639	0.0783147	0.115497	0.128077	0.0196213	-0.14244	-0.0198173	-0.0601026	0.15796	-0.0768252	-0.0633342	-0.0114384	0.131089	0.0331775	0.118274	0.0783557	0.0153217	-0.000947237	0.0391875	-0.00806742	-0.0550583	-0.0290359	-0.0531376	-0.0390546	0.0531669	0.00600968	0.00531229	0.0538725	-0.0477912	-0.0765576	0.0679214	0.0098808	-0.194941	0.0319931	0.00622232	0.0112856	0.0595067	-0.0485426	0.0110665	-0.0661991	-0.056637	-0.0480825	0.0112315	0.0453497	-0.0242768
MEDN280	2-Aminoethanesulfonic Acid	Organic Acid And Its Derivatives	0.058965	0.0200517	0.043269	0.10366	0.191268	0.034923	0.0798095	0.100947	0.0594537	0.0505414	0.0907911	0.108139	0.0973041	-0.0187463	-0.0685803	-0.0204696	0.0732288	0.104458	0.11742	-0.0167849	0.110952	0.126658	0.0730165	0.0293202	0.0314072	0.015457	-0.0299853	0.00587495	-0.0488548	0.0442491	-0.0101156	-0.0953818	-0.0836872	-0.0125272	-0.0568142	0.0194012	0.0811862	0.0652752	0.155386	0.197703	-0.0169504	0.099824	-0.0727767	0.0223368	0.10701	0.0736794	0.0392806
MEDN283	2-Hydroxybutanoic Acid	Organic Acid And Its Derivatives	-0.0049969	-0.0140288	-0.0274047	-0.136627	0.0943999	0.0441132	0.196841	0.0675976	-0.0217721	0.0415037	0.00899562	0.054058	-0.0892865	0.161675	0.0540861	0.0469013	0.109857	0.0633899	0.0689144	-0.0569962	-0.0474444	-0.00353233	0.0304369	-0.0124334	-0.0540631	-0.0843448	-0.0840103	0.0250428	0.0226924	-0.0574631	0.00363369	0.111679	0.0328608	0.11045	0.0112568	0.0655318	0.0787621	0.0395439	0.0873497	-0.0589138	0.0452273	-0.0455374	-0.121532	0.0533206	0.167881	0.170304	-0.111797
MEDN284	2-Hydroxyisocaproic Acid	Organic Acid And Its Derivatives	-0.0489817	0.123153	0.0746485	-0.0159222	0.173515	0.145276	0.206671	0.108995	0.00733638	0.043441	0.193555	-0.0282454	-0.0838184	0.034649	0.0706485	-0.0180813	0.129881	0.0926832	0.209307	0.0232502	0.0668161	-0.0405477	0.107843	0.105475	0.0957796	0.13457	0.157246	0.0748767	0.102731	-0.0686119	-0.0711755	0.079422	0.112092	0.22929	-0.15855	0.0884629	0.149861	0.0530614	0.200507	-0.0738436	-0.00026921	-0.0104098	-0.118279	-0.0959827	-0.00116242	-0.0476835	-0.0623702
MEDN285	2-Methylsuccinic acid	Organic Acid And Its Derivatives	0.0978556	-0.00524182	0.0740488	0.139307	0.0545983	-0.0553763	0.120375	0.0760282	0.0692295	0.00369254	0.0214106	0.0497415	0.149878	0.0490387	-0.0244153	0.0658467	0.0256054	0.0224129	0.135304	0.112071	0.181523	0.109471	0.0459022	0.106131	0.0360574	0.042255	0.022927	0.0760673	-0.0556276	0.0982793	0.0157738	0.0428367	-0.02439	0.00818901	0.0592877	0.0420605	0.217971	0.0738521	0.130407	0.213568	-0.141086	-0.0818646	-0.0500337	0.139501	0.0251559	-0.0436321	-0.0210682
MEDN286	3,4,5-Trimethoxycinnamic acid	Organic Acid And Its Derivatives	0.110032	0.0212519	0.215056	0.123768	0.1727	0.00696814	0.0938986	0.0660692	-0.00318654	0.0213518	0.0271271	0.0662521	-0.0944447	0.00277838	-0.000248084	0.058939	0.151124	0.148845	0.116637	0.0472765	0.0538154	0.0914315	0.054222	0.0498693	-0.0089198	-0.0018847	0.000573928	0.0636817	-0.0392944	-0.024329	0.118607	-0.0053365	-0.181092	-0.0825482	0.0028229	0.0113713	0.0369798	0.174301	0.085102	0.0490231	0.117728	-0.0543873	-0.0460054	0.021448	0.105384	0.0819242	-0.0467899
MEDN290	3-Hydroxy-3-methyl butyric acid	Organic Acid And Its Derivatives	0.0723092	-0.000321307	0.0389593	0.0635055	0.0840359	-0.057635	0.242354	-0.0243412	0.0431233	-0.0534026	0.101695	0.051279	-0.0511457	0.0732858	0.0332452	0.0714676	0.0933836	0.0245599	0.176658	0.123404	0.0606031	-0.0455238	0.018783	0.0591305	0.00237881	-0.0324518	-0.0142829	0.131829	0.000435381	-0.0270385	0.0159095	0.055545	0.0209957	0.148355	0.0673514	-0.00248505	0.0812569	0.0542678	0.12341	-0.0265092	0.0888043	-0.00666372	0.0543666	0.0136129	0.0693284	0.106845	-0.0439996
MEDN292	3-Hydroxybutyrate	Organic Acid And Its Derivatives	0.054145	-0.0372965	-0.0323533	-0.0444316	0.0693187	-0.117325	0.0697803	-0.110963	-0.0452005	0.0595	-0.127835	0.0796452	-0.220187	0.4188	-0.0159483	0.0351505	-0.0765119	-0.0559612	0.106911	0.0644664	-0.029405	-0.107908	0.134311	0.0549768	0.0357901	0.0027225	-0.00281508	0.132058	0.18541	-0.201222	0.135945	0.0223415	-0.0467834	0.295097	0.0586944	0.0642945	0.138484	0.00945209	0.095792	0.00656057	-0.0126688	-0.0191501	0.00297839	0.120438	0.0228379	0.155475	-0.152136
MEDN299	Adipic Acid	Organic Acid And Its Derivatives	0.0212685	0.0415438	0.00555315	0.173196	-0.0501215	-0.0249264	0.0775937	0.0520781	0.0754533	0.0133597	-0.0129245	0.0964582	0.0204459	0.159317	0.0151635	0.142446	0.000464917	-0.00942241	0.184608	0.135634	0.0926168	0.00583001	0.120768	0.0776941	0.138458	0.0858875	0.0690938	0.186418	0.0830881	0.0191739	0.0811728	0.150873	0.0157868	0.129906	0.030515	0.0787987	0.203456	0.0953472	0.0962486	0.00457565	0.0947204	0.0103148	0.0678377	0.00971164	0.152	0.0349893	-0.00236457
MEDN300	Azelaic Acid	Organic Acid And Its Derivatives	0.0392563	0.0547654	0.163239	0.19916	-0.0060246	-0.178547	0.0378047	-0.0697147	-0.0525381	0.00875697	0.0599822	-0.00433449	-0.0134231	-0.0266203	0.0994735	0.102072	-0.0649059	-0.109714	0.189946	0.0846148	0.0656643	-0.0169752	0.0291918	-0.0534982	0.0543556	0.00680352	0.0828405	0.0473	0.00880212	0.0171726	0.040533	-0.0110665	0.0068448	0.0245575	-0.00729095	-0.0351922	0.0670718	0.131388	0.0251522	-0.100869	0.0623783	-0.0973295	-0.00405192	-0.0513825	0.00623322	0.0626199	0.029065
MEDN301	Caffeic acid	Organic Acid And Its Derivatives	0.0255314	-0.0392522	0.046701	0.136473	0.0225148	-0.0375287	0.0567566	0.0114801	0.0347278	0.0382537	7.14076e-05	0.0787097	-0.157847	-0.0198779	0.0369548	0.133065	0.0233257	0.026695	0.189631	0.325651	-0.0603254	-0.0827452	0.0391128	-0.0139355	0.0214435	-0.0387649	0.00262558	0.128311	0.293561	-0.0435552	0.0915648	0.0201868	-0.177373	0.159566	0.021162	-0.0979233	0.073203	0.0811748	0.0366383	-0.0873416	0.128701	0.0438	-0.0109258	-0.00246577	0.100814	0.0970902	0.0967151
MEDN305	Creatine	Organic Acid And Its Derivatives	0.103054	0.0760588	0.0646607	0.137952	0.0799729	-0.0989627	0.156996	-0.0150688	-0.0309741	0.0543551	0.0334926	0.0929553	0.0864532	0.14515	0.0378076	0.0676242	0.0404568	0.00777523	0.232625	0.164042	0.10817	-0.00586437	0.0462486	0.0199675	-0.00807896	-0.0257879	0.0124865	0.198449	0.00237834	0.0561423	0.125821	-0.00948103	-0.0682107	0.0677705	-0.0320893	0.0405692	0.0496128	0.0251323	0.0927487	0.161643	0.039044	0.0435603	-0.00465038	0.092023	0.110639	0.0670942	-0.0533603
MEDN308	Dl-2-Aminooctanoic acid	Organic Acid And Its Derivatives	-0.0889518	0.00697627	0.0584159	0.084096	-0.010922	0.201953	0.0672402	0.108379	0.287925	0.0740999	0.104773	0.0771328	0.0457108	0.0140653	0.0310342	0.0860128	0.195604	0.147831	0.0012645	0.0228801	0.0205891	0.134788	0.0262255	0.0308325	0.019424	0.0141641	0.0437805	0.0358162	0.13066	0.118794	-0.0616295	0.292035	0.0391067	0.0101496	0.00878324	0.168714	0.0918882	0.0924685	0.0507034	0.0573752	0.0181496	0.00509435	0.075557	0.0153236	0.086013	0.0200582	0.117682
MEDN309	D-Lactic acid	Organic Acid And Its Derivatives	-0.0548019	-0.00164386	-0.0199218	-0.0209406	0.106744	-0.013539	0.0816582	0.158153	0.0821247	0.0525493	0.0322969	0.00432278	-0.0157557	-0.0824845	0.0550672	0.0250012	0.0459098	0.0205842	-0.0182551	-0.0185568	-0.0445118	0.0310917	0.040246	0.0521693	-0.0043276	0.100303	0.0154383	0.0759624	0.100984	-0.0190247	-0.0387689	0.00067407	0.197108	0.133368	-0.0647393	0.0383565	0.287904	0.211657	0.340965	-0.078098	0.0321558	-0.0182003	-0.0984951	-0.162545	0.153403	-0.00754511	0.0268039
MEDN310	DL-P-hydroxyphenyllactic acid	Organic Acid And Its Derivatives	0.00879898	0.00158187	0.00813676	0.145319	0.0130654	0.0376279	0.389824	0.060731	0.0264473	-0.0184379	0.0923182	0.0186563	-0.0666277	0.0520846	0.123256	0.205913	0.122929	-0.0197898	0.26683	0.133819	-0.0230122	0.0175942	0.0875439	0.0944158	0.0690675	0.0445945	0.0300381	0.235213	0.169901	0.00608889	0.131288	0.111342	0.0305812	0.105094	-0.0622343	-0.0181635	0.170209	0.147524	0.24705	-0.0517301	0.124823	-0.100391	-0.0532916	-0.0558374	0.396398	0.141913	-0.0123217
MEDN317	Hippuric acid	Amino Acid metabolomics	-0.0233402	-0.0709661	-0.0178034	0.0259582	0.0228253	0.19722	-0.0807872	0.177261	0.0772048	-0.0101326	0.056614	0.0152744	0.0251911	-0.0296519	-0.0520091	0.00860382	0.0205768	0.139805	0.0885992	0.278461	-0.0187947	-0.0152854	0.0233864	-0.026075	0.0181165	-0.0336761	0.00841556	0.0540887	0.273971	0.0235779	0.0106851	0.0355097	-0.102191	0.00653165	-0.0277664	-0.0379514	0.0192998	0.0746666	-0.0477539	0.00469032	-0.0152838	0.13444	-0.0307026	-0.132224	0.122768	-0.0114416	0.114389
MEDN319	Homovanillic acid	Organic Acid And Its Derivatives	0.0775826	-0.00416022	-0.00462868	0.140122	-0.0153235	0.0876341	0.0536705	0.0303903	0.0554283	-0.0527044	-0.0228216	0.0527574	0.180292	0.0633189	0.0600602	0.115074	-0.0296795	0.0493814	0.144726	0.0381997	0.10542	0.128105	0.0357465	0.0296093	-0.0203459	0.0396821	0.0417815	0.122886	0.0383115	0.110391	0.0588005	0.0664047	0.0573353	-0.0395343	0.0318508	0.0702288	0.0226167	0.0392223	0.0545071	0.060193	-0.0276084	0.0497686	-0.0921444	0.0574568	0.122984	-0.0016062	0.0791886
MEDN320	Hydrocinnamic acid	Organic Acid And Its Derivatives	-0.0251993	-0.0207919	0.0541077	0.0455775	0.0404939	0.00173046	0.0409273	0.0012996	0.0458247	0.026323	0.0456879	0.0586487	-0.252487	-0.0244723	0.0106881	0.0440872	0.0609387	0.0321656	0.0754463	0.251826	-0.177715	-0.156841	0.0715384	-0.111916	0.0688043	-0.0216697	0.03686	0.0168007	0.254641	-0.119057	0.025044	0.0352763	-0.118239	0.218181	-0.0272113	-0.0611437	0.0348227	-0.0122538	0.00231062	-0.138794	0.0912558	0.0116574	0.0241595	-0.034445	0.0608245	0.0894021	0.193514
MEDN322	Kynurenine	Organic Acid And Its Derivatives	0.199972	-0.00513639	0.114984	0.239538	0.0831	0.016247	0.266145	0.0535715	0.0394708	-0.100872	0.289384	0.0557844	0.234898	0.0272869	-0.00292685	0.145789	0.145246	0.0551538	0.23538	0.109537	0.145246	0.113307	0.0810648	0.0346665	0.0615492	0.035571	0.0639201	0.134422	0.0297707	0.207767	0.0671055	0.0915282	0.00200124	0.00756387	0.0033871	0.073423	0.0831188	0.0983863	0.102885	0.105053	-0.0148873	-0.0501335	-0.00435777	0.0674495	0.182253	0.00668107	0.0814503
MEDN323	Kynurenic acid	Organic Acid And Its Derivatives	0.134594	0.0546147	0.0557399	0.249702	-0.019394	0.0421347	0.218177	0.044262	-0.0133026	-0.0499005	0.00638743	0.0802547	0.0474125	0.190913	0.0783539	0.211441	0.0462474	0.0256996	0.447043	0.231968	0.079754	0.0598945	0.165417	0.170542	0.0481521	0.0915845	0.0725298	0.268404	0.108383	0.0675165	0.117833	0.0895529	-0.0725402	0.13687	-0.0726194	-0.0212112	0.155384	0.096971	0.14084	0.0686083	0.0452721	0.0152761	-0.0642039	0.0710424	0.258264	0.135281	-0.0113298
MEDN324	L-3-Phenyllactic acid	Organic Acid And Its Derivatives	0.027612	0.0425634	0.0251848	0.080242	0.0619737	0.1178	0.14856	0.0449529	0.0043357	-0.0080536	0.07283	0.0382617	-0.067332	0.0124575	0.108496	0.12624	0.0324617	0.0236249	0.304613	0.129142	0.0719937	0.0270448	0.122818	0.160707	0.0531088	0.0898261	0.144425	0.214923	0.159116	-0.06239	0.11116	-0.00303015	-0.057961	0.162668	-0.0442413	-0.00734759	0.0739957	0.00749375	0.132541	0.0151201	0.00695226	0.0083753	-0.104625	0.0198956	0.13092	0.0439633	0.00531969
MEDN335	Methylmalonic acid	Organic Acid And Its Derivatives	-0.0858528	-0.0393382	0.00525643	0.00361802	0.155541	0.0192184	0.157159	-0.0190958	0.0731209	0.0116671	0.00197565	-0.0383801	-0.132848	0.154911	0.0872041	0.115783	0.0141065	0.0394833	0.0864189	0.124992	0.0366538	-0.0450318	0.0320695	0.0202606	-0.0056676	0.0177995	0.0283077	0.176443	0.138301	-0.13382	0.00176403	-0.0388796	0.20534	0.231482	-0.0546275	-0.0403312	0.25445	0.170088	0.636793	-0.0585297	0.144279	0.0487065	-0.101632	-0.148828	0.144732	0.145793	-0.0635735
MEDN338	phenyllactate (PLA)	Organic Acid And Its Derivatives	0.0335198	0.0543857	0.00119905	0.067631	0.140607	0.127029	0.230769	0.132526	0.022516	-0.0193008	0.0767573	-0.00834234	-0.0894794	0.0613519	0.0923018	0.0557547	0.0702592	0.0646285	0.296733	0.123047	0.0445899	-0.0164442	0.157097	0.162902	0.0926014	0.112157	0.142748	0.23264	0.154943	-0.0774486	0.083535	0.0455702	-0.0433974	0.218936	-0.0786632	0.0236227	0.132677	0.0337787	0.212836	0.0579912	-0.00414752	-0.0190094	-0.124263	0.00223564	0.149144	0.0393295	-0.110299
MEDN339	Phenylpyruvic acid	Organic Acid And Its Derivatives	0.128746	0.0603462	0.076602	0.140605	0.0605786	0.0720502	0.218015	0.0612176	0.0196995	-0.0772257	0.263391	0.042063	0.229466	-0.154107	0.0111368	0.0105378	0.0747535	0.108476	0.141891	-0.0561172	0.177012	0.101644	0.0565869	0.0209776	0.0919471	0.0447042	0.00389311	-0.0540774	-0.0808033	0.159492	0.110178	0.0278427	-0.161205	-0.140336	0.00455085	0.0295275	-0.0822753	-0.0188022	-0.081449	0.163176	-0.0283158	0.0976094	-0.076384	0.130056	0.0273404	-0.0695189	0.0918308
MEDN344	SubericAcid	Organic Acid And Its Derivatives	0.133674	-0.0180722	0.121009	0.190079	0.0446054	-0.0990636	0.0685725	-0.0471366	0.0135395	0.0137369	-0.0639617	0.0796572	0.0940927	0.195897	0.0731272	0.0687624	0.0403	-0.0570833	0.220935	0.141718	0.146548	0.0296165	0.0452031	-0.0255877	0.0146572	0.00222494	0.0311297	0.119741	-0.00503561	0.0882321	0.0249964	0.0433226	-0.0221039	-0.0287787	-0.0208169	0.0567361	0.0650474	0.133262	0.0245415	-0.032278	0.106707	-0.0173688	-0.0487425	0.00805764	0.0619948	0.101475	0.0652946
MEDN345	1,3,7-TRIMETHYLURIC ACID	Organic Acid And Its Derivatives	-0.0259762	0.0270196	-0.117231	0.0611547	-0.00460431	0.119624	0.29475	0.126024	0.178726	0.0101213	-0.122653	0.15794	0.0472511	0.0769837	0.0363055	0.156864	0.216937	0.037489	0.209949	0.0665121	0.0275318	0.0543234	0.0183171	0.026709	0.0178138	-0.0347262	-0.0030281	0.0747918	0.0446521	0.0565028	0.0769643	0.379331	0.0258231	0.0353983	0.0343721	0.176462	0.21015	0.106824	0.124069	-0.058394	0.133024	0.000116857	0.114938	0.0166592	0.352709	0.0781437	0.0250471
MEDN362	LysoPE 18:1	Lipids-Phospholipid	-0.145842	0.0934789	0.036012	0.109621	0.13373	0.0872576	0.0145321	0.154792	0.0480334	0.0599376	0.0682745	-0.00148998	0.0101371	-0.114317	-0.0249971	0.124658	0.0894454	0.0692726	0.101873	0.040344	0.0331184	0.0554951	0.113668	0.165739	0.129126	0.178656	0.158039	0.0986781	0.096485	-0.0040936	-0.0580791	0.0595545	0.0495905	0.0829374	-0.084887	0.072287	0.0887097	0.0511958	0.124176	0.0145596	-0.00669833	-0.0349026	-0.0823452	-0.0631879	0.0669752	-0.0334329	0.000855938
MEDN366	LysoPE 16:0	Lipids-Phospholipid	-0.17552	0.019666	0.091941	0.0122445	0.250219	0.0679025	0.0820728	0.0129746	0.069843	-0.0161968	0.107127	0.022232	-0.0317438	-0.0616684	-0.048065	0.115066	0.0913062	0.00831303	0.131357	0.0254072	0.0292077	0.0108812	0.0468557	0.113531	0.0445029	0.0663939	0.0853564	0.0665688	0.0276206	-0.0842944	-0.155875	0.0838435	0.13716	0.174711	-0.105296	0.100989	0.112571	0.0376395	0.133753	-0.0433948	-0.025502	-0.029724	-0.117204	-0.0301623	0.154279	0.0439277	-0.0428991
MEDN368	LysoPE 14:0	Lipids-Phospholipid	-0.073338	0.0368229	0.0308132	0.0743255	0.18261	0.0177061	0.0861344	0.0830138	0.0242713	-0.0497576	0.0948477	0.0775249	-0.0247144	-0.205922	-0.0356772	0.14437	0.0557264	-0.00321362	0.15026	0.0281312	0.0019836	-0.0366886	0.065049	0.0946001	0.113694	0.119236	0.13627	0.0647403	0.0194974	-0.0478523	-0.0193504	0.0476555	0.0535873	0.112229	-0.0177609	-0.00419451	0.0671362	0.0010893	0.0750732	0.0603227	-0.0515497	-0.0593048	-0.0961161	0.0330535	0.127317	-0.0280839	-0.0285868
MEDN372	LysoPA 16:0	Lipids-Phospholipid	-0.173947	0.0259104	0.0840131	0.0209414	0.0544347	0.334082	-0.0658749	0.115133	0.0180951	-0.0276628	0.14793	-0.0786687	0.130979	-0.0466548	-0.0527274	-0.0533738	-0.0162527	0.145458	-0.00223101	0.00684985	0.0672646	0.143133	-0.0213053	-0.00676352	0.0182193	0.0249852	0.0733266	-0.0751859	0.0115068	0.0904478	-0.144509	0.00589416	0.398314	-0.1384	-0.0685492	0.0115061	-0.0803411	0.0650772	-0.0018279	-0.090244	0.00683187	0.124444	-0.110044	-0.177713	0.0620065	-0.0457146	0.0790277
MEDN376	9,10-DiHOME	Oxidized lipid	-0.0689081	-0.0067384	0.0716466	0.0691651	-0.0374198	0.165554	0.0539262	0.0430464	0.0513377	-0.0107307	0.0447135	0.000637404	0.161257	0.0278462	0.0397017	-0.0107333	0.0419794	0.0441896	0.0540304	0.0182245	0.149997	0.0941774	0.0198104	-0.0223385	0.0508614	0.0648735	0.0375333	-0.0502356	-0.0412474	0.0891538	0.0545594	0.0708014	0.317195	-0.142711	-0.0232592	0.0753688	0.0316085	0.0945278	0.0277264	0.00396179	0.000485015	0.0362879	-0.0455672	0.00477419	0.0187479	-0.0220191	0.0625306
MEDN378	γ-Linolenic Acid（C18:3n6）	Lipids_Fatty Acids	-0.0197276	-0.052053	0.016764	-0.00155461	0.0900998	0.121747	0.154088	-0.051968	0.0792663	-0.066978	0.0505775	0.0712672	0.0224205	0.201367	-0.00467471	0.0118748	0.049729	0.0518145	-0.0277095	-0.023958	0.0659676	0.0610667	-0.00100564	0.00448443	-0.0170212	-0.0225962	0.0309761	-0.0202117	-0.066045	-0.0307436	-0.0217705	0.111298	0.215505	0.0645439	-0.0028926	0.0917134	0.0423456	0.00630413	0.0847459	-0.0367843	0.0304233	0.00943519	-0.0233784	0.0280958	0.102857	0.071448	0.0194958
MEDN380	Palmitoleic Acid （C16:1）	Lipids_Fatty Acids	0.047572	-0.0655055	0.0123159	0.0153381	0.0488941	-0.0685791	0.0961094	-0.0769739	0.0761063	0.00521632	-0.100144	0.0605494	-0.0892691	0.444524	-0.0186014	-0.021645	-0.0209119	-0.0126662	-0.0884481	-0.0256992	0.0318542	0.0522616	0.0686862	0.071943	-0.0139126	-0.00721826	-0.0695857	0.0387833	-0.0745801	-0.0680482	-0.00409431	0.0323	0.0826493	0.0995344	0.0449682	0.0854442	0.175593	0.0591926	0.0847296	0.0037269	0.000152588	-0.014408	0.0464453	0.0230573	0.104047	0.127205	-0.0691867
MEDN381	Palmitic Acid/Hexadecanoic Acid (C16:0)	Lipids_Fatty Acids	-0.047569	-0.00391659	-0.0189381	-0.0445125	0.128067	-0.046116	0.159787	-0.00798243	-0.0172197	0.0558565	-0.138709	0.0363208	-0.0068264	0.286419	-0.0284532	0.0128905	0.0190484	-0.0356106	-0.0239411	-0.0549377	0.0652524	0.0256436	0.0180657	0.00826449	0.00181198	-0.0338048	-0.0164974	-0.0118372	-0.0713809	-0.0191261	0.0266203	0.0735153	0.0826094	0.0576683	0.022596	0.0956855	0.135738	0.0723427	0.0776273	-0.0313246	0.0447986	-0.0474197	-0.0105597	0.0858099	0.108259	0.1454	-0.0140609
MEDN383	Linoleic Acid （C18:2n6c）	Lipids_Fatty Acids	-0.0858062	-0.0449822	0.017296	0.0179834	0.0602833	-0.0226339	0.121241	-0.0695559	0.0522214	0.0236783	-0.119275	0.072439	-0.0459898	0.218531	0.0033306	0.00805963	-0.0131325	-0.0343337	-0.0196312	0.00126734	0.0520296	0.0628184	-0.000144456	0.0555988	-0.0460326	-0.0344411	-0.0238604	0.0317034	-0.0143783	-0.0362469	0.026047	0.0690681	0.0684463	0.0933986	0.0621734	0.0542994	0.0560458	0.0624471	0.0861631	-0.0693197	0.104746	-0.0101988	0.00896853	0.0704678	0.134289	0.142838	-7.01246e-05
MEDN385	Lauric Acid/Dodecanoic acid（C12:0）	Lipids_Fatty Acids	0.0679503	-0.0817036	-0.0343701	0.00110639	0.0963968	0.0516417	0.0835363	-0.0325547	0.0819234	-0.0269665	-0.0774705	0.0388549	-0.0737024	0.309487	-0.0392374	0.0354205	-0.00248818	0.035084	-0.013647	0.0206649	0.00276416	-0.0186186	0.11436	0.0269497	0.00233706	0.0506467	-0.00568794	0.149393	0.0149053	-0.108511	0.0212551	0.0786209	0.0327583	0.170823	-0.017955	0.098166	0.146754	0.0291672	0.133242	0.0198522	0.00827468	0.0275677	-0.0929356	-0.00319	0.0906062	0.15413	-0.0604198
MEDN389	Dodecanedioic aicd	Organic Acid And Its Derivatives	-0.0407501	-0.0270161	-0.00851955	0.123418	-0.0743908	0.0265891	0.0151081	0.0472137	0.0569122	0.0238928	-0.0683705	0.110211	0.171725	0.178029	-4.04502e-05	-0.0615528	-0.0590205	-0.0112947	0.0651598	0.127184	0.12577	0.00629633	0.0364916	-0.0170693	0.0565459	0.0443497	0.0784724	0.0552986	-0.0285918	0.0688568	0.0781311	0.0701648	0.141784	-0.109206	0.0300925	0.0662697	0.0505946	0.0459121	-0.0162931	0.131604	-0.0535569	0.0614828	0.00183795	0.0345778	0.027741	-0.0575286	0.0685342
MEDN390	cis-5,8,11,14,17-Eicosapentaenoic Acid（C20:5n3）	Oxidized lipid	-0.166428	-0.0484561	0.0280788	-0.0637812	0.166529	0.0982003	0.0582915	0.0268768	0.0097601	0.00160901	-0.0138283	0.0347616	0.00852057	0.0061202	-0.0217581	-0.0410435	0.0759237	0.0452035	0.0157574	-0.0348821	0.0184648	0.0226097	-0.012124	-0.0324812	-0.0327784	-0.068376	0.0346826	-0.0605795	-0.0128856	-0.0630531	-0.158049	0.0446444	0.0590635	-0.000764938	-0.0409582	0.0873929	-0.0569019	-0.038707	0.0268471	0.00299077	0.0250897	0.116622	-0.0216412	0.0384905	0.118213	0.0131024	0.00149224
MEDN400	α-Linolenic Acid（C18:3n3）	Lipids_Fatty Acids	0.0142976	-0.0477447	0.0209262	-0.0243281	0.063715	0.0419259	0.140535	-0.0481381	0.0579553	0.00829514	-0.0379335	0.0583596	-0.0713867	0.269675	-0.0110116	0.0655226	0.0213832	-0.00692625	-0.00353995	0.0105542	0.016409	0.0581606	0.0147512	0.0780768	-0.0543275	-0.0150987	-0.00176786	0.0495184	-0.000392016	-0.0640889	-0.0486983	0.0979788	0.00711452	0.1101	-0.0356557	0.0901449	0.0833536	0.0704365	0.108558	-0.126045	0.129771	0.0509579	0.00349718	0.0486136	0.175088	0.148624	-0.0181497
MEDN404	(S)-(-)-2-HYDROXYISOCAPROIC ACID	Organic Acid And Its Derivatives	-0.0977209	0.109841	0.064124	-0.0457422	0.195307	0.116866	0.177854	0.135951	-0.0274341	0.0682509	0.153758	-0.0250666	-0.0721841	0.0289474	0.0492575	-0.0560124	0.127498	0.0756447	0.221021	0.00149309	0.0216323	-0.0187963	0.118123	0.115193	0.106549	0.118297	0.152874	0.0784398	0.0900609	-0.0648845	-0.0656777	0.0404529	0.0636492	0.219135	-0.156341	0.0769987	0.150443	0.0345541	0.198582	0.0149167	-0.0266411	0.0195852	-0.123602	-0.0546381	-0.0112689	-0.0573331	-0.101458
MEDN406	3-(3-hydroxyphenyl)propionate acid	Organic Acid And Its Derivatives	-0.0348212	-0.0378491	0.0341452	-0.0191752	0.0176804	0.107359	-0.0733689	0.057379	0.0226196	-0.0117614	0.0152099	0.0334167	-0.131926	-0.00941002	-0.00661821	0.201544	0.0305831	0.101034	0.116681	0.177904	-0.0204662	0.0617611	0.115156	0.217342	0.0464387	0.0718207	0.0591373	0.0801984	0.208444	-0.0727157	0.0472609	0.0714433	-0.0773883	0.184277	-0.0535263	0.042366	0.0491549	0.0144971	0.021122	-0.0883078	0.109903	0.124785	-0.0247282	-0.0419388	0.112719	0.0864584	0.0654347
MEDN410	4-Hydroxybenzaldehyde	Benzene and substituted derivatives	-0.0267362	-0.0296813	0.0814452	-0.114298	0.101198	0.0865523	0.0800047	0.0398434	0.0788286	0.0698957	0.127662	0.0276096	-0.0222431	0.110894	-0.0593479	-0.0713926	0.104978	0.104577	-0.0890216	0.0167047	-0.0374053	-0.0300618	0.0269582	0.0370953	-0.0256618	0.00417717	-0.0146008	-0.0154596	0.0383237	-0.000539791	-0.146075	-0.0433843	-0.0465494	0.0738234	0.009265	0.100436	0.0901395	0.0567187	0.00423026	0.0150674	-0.0642455	0.0803578	-0.0327541	-0.0557596	-0.0461828	-0.059333	-0.075535
MEDN419	Uridine5-monophosphate	Nucleotide metabolomics	0.00732385	-0.058602	0.0512093	-0.0853591	0.17196	0.22746	0.0358685	0.0673267	0.140237	-0.0330303	0.111585	-0.00316203	-0.0568324	-0.0244084	0.00610336	0.0221156	0.159256	0.197773	0.00711535	-0.01454	-0.0234026	0.0236004	0.045595	0.048796	-0.0095959	0.0712121	0.0373958	-0.0395048	0.0520221	-0.0690902	-0.0519417	0.104917	0.235726	0.0663837	-0.0444527	0.140679	0.0559965	-0.0362451	0.122986	-0.0631968	-0.0460924	-0.00860394	-0.0350866	-0.129422	0.105333	0.0134572	0.0367144
MEDN421	Cyclic AMP	Nucleotide metabolomics	0.164426	-0.0614276	0.0793541	0.0920192	-0.121203	0.150737	0.077677	0.0852008	0.0951967	-0.111856	0.0692834	0.0108342	0.0735996	0.172999	0.114582	0.0692376	0.0405925	0.0661614	0.12925	0.23222	0.0579439	0.0994922	0.0375828	0.0884577	-0.0132046	0.0672887	0.0235336	0.167621	0.0978601	0.120367	0.110068	0.19718	0.0433868	-0.0238922	-0.00746302	0.0638434	0.124661	0.221803	0.03671	-0.204063	0.286185	0.171753	0.0493259	-0.0762837	0.237214	0.0828856	0.0576083
MEDN425	trans,trans-Muconic acid	Organic Acid And Its Derivatives	-0.0330593	0.00553997	0.0563751	0.0755152	-0.116274	-0.0807201	0.0841256	-0.0962566	0.0541059	-0.036991	0.0711648	0.072422	-0.0225191	-0.00966561	-0.0594923	-0.00415875	-0.00909571	-0.0106012	0.0205097	-0.0469113	-0.0199567	0.0430151	-0.0194132	-0.00957121	0.0420117	0.00932845	0.0422754	-0.0832544	-0.020508	-0.0445478	-0.138257	0.0348124	0.00712328	-0.0251371	0.0222011	0.0140366	0.0995586	0.0637686	0.0191087	-0.0475677	-0.0159286	-0.00170042	0.210887	-0.00440555	0.0800831	-0.0132126	0.0131729
MEDN429	3-Hydroxyhippuric acid（m-Hydroxyhippuricacid）	Organic Acid And Its Derivatives	-0.00994255	-0.065922	0.0353096	0.0644415	0.060123	0.0607124	0.0286684	0.073072	0.0553725	-0.00152939	0.0787464	0.0382798	-0.0850501	-0.0403754	0.0459178	0.195492	0.0477499	0.0557285	0.192971	0.279192	0.000723903	0.0404994	0.101156	0.197644	0.0564147	0.0466945	0.0582779	0.110679	0.334715	-0.0671744	0.0784995	0.0175205	-0.100889	0.191998	-0.04417	-0.0119459	0.079593	0.032302	0.076368	-0.0630729	0.0292318	-0.0238141	-0.0456073	-0.0253582	0.153735	0.0860158	-0.0182373
MEDN431	2-（dimethylamino）guanosine	Nucleotide metabolomics	0.209143	-0.0503754	0.045448	0.127697	0.0340235	0.160431	0.0236593	0.115476	0.0172898	-0.083104	0.105729	-0.0199742	0.0925835	0.26295	-0.0530176	0.0737014	-0.0264247	0.185057	0.172966	0.242287	0.131381	0.0832754	0.0770853	0.0522907	-0.0121972	0.0273842	0.0304648	0.272681	0.106904	0.100263	0.128535	0.0239774	-0.0174335	0.0490035	0.0193538	0.0827061	0.0822827	0.112997	0.164254	0.176217	-0.0401614	0.0897853	-0.0234154	-0.0373203	0.193608	0.00313638	0.0043577
MEDN441	Eudesmic acid (3,4,5-trimethoxybenzoic acid)	Benzene and substituted derivatives	0.0388988	-0.0158436	0.0142177	0.127361	-0.0681333	-0.000107945	-0.0267779	0.0211823	0.0525415	-0.0374876	0.0333611	0.0425756	0.0674371	-0.0418543	-0.00809067	0.0440669	-0.053696	-0.0275465	0.0448926	0.0478591	0.0503493	0.0788719	-0.0103634	-0.0137788	0.101314	0.0212822	0.0160852	0.0341805	0.0089976	0.0925968	0.012932	0.0195263	0.0263345	0.0260685	-0.0184663	-0.0228403	0.0274434	-0.0104556	-0.030378	0.045293	0.00412538	0.0110117	0.0310974	-0.00429541	0.0544732	0.00765913	0.0422047
MEDN462	D-Glucopyranose	Carbohydrate metabolomics	0.0704034	0.0172688	-0.0865163	0.00522317	0.00737902	-0.14399	0.0305799	0.0450955	-0.124008	0.0186521	-0.19863	0.0270431	0.0174961	0.0623431	-0.0466439	0.0290333	-0.107566	-0.0198687	0.0956176	0.0540661	0.0143155	-0.101175	-0.0117331	0.00922616	0.0176451	-0.00449599	0.0625859	0.0644536	-0.01774	-0.0454812	0.189628	0.101929	-0.158495	0.0378577	0.126937	-0.0899148	-0.0529639	-0.0454362	-0.0447966	0.115484	0.00818672	-0.032869	0.0352073	0.40284	-0.0372295	0.015345	-0.0181819
MEDN486	Palmitaldehyde	Lipids_Fatty Acids	-0.00803143	-0.101642	0.0745656	-0.160488	0.0224835	0.122988	-0.177815	-0.0248169	0.0312363	-0.0656745	0.0497481	-0.130653	-0.0452223	0.072812	-0.0314581	-0.0176537	-0.0509952	0.108982	-0.0169791	0.0613611	0.0392088	0.0307836	0.0586024	0.0752537	0.017223	0.0684513	-0.0158589	0.0178392	0.130825	-0.0350069	-0.0134572	-0.039053	0.0213093	0.041441	-0.0682869	0.055046	-0.0351224	-0.0250586	-0.0534595	-0.0258451	-0.0266539	0.0572562	0.0270335	-0.0165478	-0.10392	0.0180719	-0.0447926
MEDP009	L-Tyrosine	Amino Acid metabolomics	0.0379483	0.220266	0.0192698	0.0761008	0.149624	0.0622921	0.28585	0.144067	0.0941504	0.0741671	0.341589	0.00531814	0.0506441	-0.107045	0.0980648	0.0277223	0.275516	0.0691204	0.107706	-0.036965	0.0369616	0.00706562	0.0830667	0.0600739	0.138874	0.097496	0.0948594	0.0176601	0.0133701	0.00569819	0.0270377	0.128173	-0.0375171	0.00872268	-0.059079	0.0356089	0.0932566	0.0599532	0.144413	0.0647638	0.0324253	0.0914116	0.0589293	0.0170244	0.0553509	0.0521689	-0.027846
MEDP010	L-Arginine	Amino Acid metabolomics	0.10552	0.230472	-0.0203353	0.217347	0.0154702	0.117391	0.0191306	0.0681831	0.0139982	0.0756954	0.00368838	-0.0098998	-0.00880509	-0.0326868	0.0812566	0.0313299	0.123799	0.0469426	0.0761526	0.097992	0.0361248	-0.0126805	-0.0101702	0.0370366	0.0214986	-0.0100424	-0.0297726	-0.00328322	-0.0196301	0.0448738	0.0758399	0.0435324	-0.0794532	-0.0433473	0.00292274	0.0165425	-0.0843986	-0.066335	-0.0799082	0.0402958	0.0617216	0.0689957	0.0232688	0.129159	-0.0240823	0.00543841	-0.0113308
MEDP011	L-Lysine	Amino Acid metabolomics	0.12513	0.200485	0.298966	0.0690492	0.373994	0.256178	0.269814	0.078545	0.0160141	0.161305	0.367501	0.043411	-0.0296081	-0.110142	0.172301	0.0188256	0.706972	0.180614	0.115512	0.0637501	0.0278019	0.018715	-0.0802938	-0.0276353	-0.0639605	-0.0460338	0.0146889	-0.027592	-0.0119657	0.0662866	0.00111834	0.0436547	-0.00656151	-0.0483028	-0.184976	0.0946098	-0.00180385	0.124026	0.0178422	-0.0975031	0.0942419	-0.0025741	-0.0588822	-0.0439152	-0.00107402	0.0848591	0.00494086
MEDP012	L-Ornithine	Amino Acid metabolomics	0.0745753	0.179748	0.266818	0.27504	0.261554	0.223933	0.15328	0.31366	0.129261	0.194596	0.265575	0.0436083	0.0474866	-0.138844	0.110699	0.0400624	0.342335	0.121672	0.149008	0.0509655	0.0227785	0.0742541	0.0472569	0.023946	0.0614143	0.0744193	0.0792308	0.0850564	0.0243549	0.126149	-0.0426718	0.00234766	0.107147	-0.0200376	-0.136324	0.0665009	0.132828	0.212492	0.130238	-0.0749362	0.0412134	-0.0686455	-0.114175	-0.153825	0.0331705	0.0531406	0.075369
MEDP018	L-Isoleucine	Amino Acid metabolomics	0.115756	0.101846	0.0626283	0.256131	-0.113908	-0.209206	0.11025	-0.150851	-0.0395609	0.0203885	0.0396619	0.0842629	-0.119166	0.00575602	0.0873607	0.0863965	-0.0873604	-0.129976	0.170605	0.0234087	0.000300179	-0.0435492	-0.0188611	-0.0227276	0.0338973	-0.0392392	-0.00778045	0.0190223	-0.02289	-0.0499331	0.0791146	-0.100602	-0.0637268	0.0531387	0.0178903	-0.124395	0.0299923	0.0467392	0.0478335	-0.00818383	0.0312309	-0.043343	0.0955957	0.0255899	0.0900831	0.109779	-0.000922405
MEDP019	L-Leucine	Amino Acid metabolomics	0.0926802	0.0934242	0.0809852	0.241408	-0.0467266	-0.162468	0.132544	-0.0725743	-0.0369648	0.0188976	0.0557582	0.0869939	-0.266903	0.029842	0.107104	0.112385	-0.042315	-0.0792444	0.237519	0.0810245	-0.0195447	-0.0551362	0.0261376	0.0573422	0.0803798	0.0127012	0.0147273	0.0430829	0.0136581	-0.123073	0.0496056	-0.0946069	-0.104694	0.165439	0.0049552	-0.132261	0.0886942	0.1061	0.0945335	-0.011874	0.0542723	-0.0231769	0.0361924	0.000366275	0.0972076	0.117698	-0.101069
MEDP020	L-Methionine	Amino Acid metabolomics	0.0413298	0.336391	0.109742	0.106955	0.114041	0.208355	0.308109	0.142949	0.15637	0.17704	0.332357	-0.0135803	-0.00134468	-0.0455749	0.179461	0.0226017	0.395355	0.138496	0.0394806	0.0289677	0.00171067	-0.0557026	0.0359856	0.0327553	0.0758489	0.0769183	0.0210745	-0.0272416	-0.0263826	-0.0194265	-0.0359086	0.191723	-0.00407845	-0.00138616	-0.141885	0.101916	0.110582	0.103832	0.0679175	-0.0282541	0.0322985	0.105905	0.0228921	-0.0398858	0.0524105	0.0363672	0.00545148
MEDP026	L-Valine	Amino Acid metabolomics	-0.123015	0.101842	-0.158545	-0.00206441	-0.0222331	0.236251	0.0152441	0.229542	0.0167168	0.0307879	0.0240477	-0.0238747	0.159841	-0.0806638	0.0517462	-0.0160234	-0.0407805	0.0716422	0.032569	-0.0509558	-0.070259	0.0168265	0.0305577	0.0186259	0.0153921	0.045854	0.0684877	-0.0164961	0.128097	-0.00289482	-0.0535303	0.118189	0.13625	-0.0152245	-0.0223928	0.0192455	-0.0790244	-0.0688108	0.0317427	0.0258215	-0.0743061	0.158713	-0.0748412	-0.114083	0.119632	-0.127888	0.0489324
MEDP034	3-N-Methyl-L-histidine	Amino Acid metabolomics	0.117913	0.0305764	0.0887714	0.186687	0.0169487	0.217066	-0.0633538	0.125212	0.0381106	-0.0396626	0.0261611	-0.0149667	0.0749578	-0.023468	-0.0371644	0.097854	0.0245782	0.163293	0.186175	0.131852	0.0167867	0.0956678	0.0661791	0.0397019	0.0529359	0.0614048	0.0733861	0.112086	0.100161	0.395041	0.0584803	-0.0213444	0.0110831	-0.0422499	-0.0292868	-0.0477032	0.0129624	-0.00905717	-0.0296123	0.0658403	-0.0682655	0.0411081	-0.0491714	-0.0285536	0.0608285	0.0243533	0.0534498
MEDP036	5-oxoproline	Amino Acid metabolomics	-0.0452361	0.0555352	0.0706611	0.0764824	-0.0519305	0.0835396	0.0340675	0.0600146	0.832827	0.0857923	0.123958	0.000629856	-0.0158632	0.0541962	0.0506139	0.0179641	0.0661004	0.101184	-0.0623302	0.014892	-0.0120063	0.0496404	0.0362724	0.0622318	0.0282024	0.0749453	-0.00462377	-0.0216481	0.0584677	0.0188817	-0.0604337	0.132667	0.0938175	0.0300233	-0.00936298	0.0694581	0.0855298	0.0904024	0.107036	-0.100153	0.0873403	0.0367287	0.0580336	-0.142474	0.0849538	0.0688035	0.0593852
MEDP058	L-Saccharopine	Amino Acid metabolomics	0.0853534	-0.0162168	-0.151257	-0.0474592	0.0352079	0.170336	-0.107095	0.182072	-0.0665875	-0.0502945	-0.0852437	0.0845234	-0.0299619	0.0409255	-0.0936055	0.00484045	-0.0835444	0.224792	0.0171016	0.052813	-0.0518515	0.0158885	0.00860587	-0.0392942	0.000885025	-0.0168102	0.0106432	-0.0350584	-0.00891684	0.00287056	0.138509	-0.0665205	0.0211635	-0.0593171	0.165726	-0.0754292	0.00300198	-0.0100281	-0.0729985	0.0794078	-0.0497594	0.145906	-0.08334	-0.0653663	0.0871901	-0.0524465	0.0654986
MEDP061	N,N-Dimethylglycine	Amino Acid metabolomics	-0.162081	0.119703	-0.186712	-0.00832909	0.001885	0.106633	-0.0555574	0.185826	0.00559215	0.10017	0.0232726	0.0174227	0.174252	0.0253643	0.0657065	-0.0373425	-0.0674464	-0.00782167	0.0451845	0.0159294	0.0383704	0.0655118	0.0282344	0.0184734	-0.00327383	0.0365146	0.00745486	-0.0200149	0.0816564	0.0155347	-0.0673628	0.040557	0.212395	0.0083377	0.073994	0.0248298	0.0501778	-0.0701972	0.10336	-0.00730275	-0.0741601	0.144968	-0.0402727	-0.0651925	-0.00157661	-0.0341716	-0.0366768
MEDP062	N6-Acetyl-L-lysine	Amino Acid metabolomics	0.18078	-0.00227398	0.0656502	0.197833	0.0513651	-0.00780328	0.203523	0.0327764	0.0835794	0.00343642	0.020151	0.180674	0.0952001	0.0627222	0.0845656	0.119488	0.205402	0.00222958	0.174612	0.163691	0.0946748	0.0267433	0.0150438	-0.00721701	-0.021325	0.00495961	-0.0754527	0.20279	-0.0200869	0.146814	0.0473767	0.163441	0.0588459	0.0169418	0.00894108	0.102442	0.169532	0.0943924	0.0760262	0.0179649	0.114416	-0.0510393	0.0407712	0.0213251	0.112346	0.106966	0.035626
MEDP066	N-Acetyl-L-tyrosine	Amino Acid metabolomics	0.17638	0.133635	0.0258653	0.241118	0.0454846	0.0468174	0.227338	0.113971	-0.0163195	-0.0455057	0.161554	0.0751127	0.15618	-0.077347	0.117524	0.153091	0.125942	0.0193764	0.341324	0.0488163	0.11552	0.0883583	0.141278	0.0531612	0.10123	0.0935296	0.133226	0.117285	0.0422722	0.104603	0.136804	0.063439	0.0154538	-0.0450555	0.0387747	-0.0471159	0.062853	0.0740673	0.128434	0.0814383	0.0260002	-0.000607176	-0.0300458	-0.0167854	0.169735	0.0754902	0.0487748
MEDP079	S-(5-Adenosy)-L-homocysteine	Amino Acid metabolomics	0.279964	0.0645065	0.0329124	0.0915864	0.0832493	0.124172	0.109982	0.131778	0.0525041	-0.0415758	0.0477178	0.0994536	0.190445	0.0169307	0.105738	0.0705891	0.15455	0.0950196	0.146765	0.104135	0.153695	0.0964739	0.0596542	0.00837075	0.0118811	0.0407761	0.0409796	0.165627	-0.0264801	0.185041	0.164943	0.0887171	-0.0354622	-0.0360098	0.0414006	0.116646	0.0824121	0.131338	0.0871692	0.0880764	0.048177	0.0145487	-0.0468065	0.0174874	0.0918228	0.011423	0.0767292
MEDP082	S-Sulfo-L-cysteine	Amino Acid metabolomics	-0.0262395	0.130099	-0.0866275	0.0872752	-0.115174	-0.0380692	0.0647067	-0.00952165	0.0676258	0.1063	0.0993106	0.0514328	0.0695996	0.0679689	0.0672569	0.0769514	0.00663416	-0.0565787	0.00860955	0.00988851	-0.0158347	0.0178294	-0.0192319	0.0679446	0.0165094	0.0349975	0.0375037	0.00664812	0.011851	-0.0107916	-0.015514	0.0418287	-0.00148717	0.049617	0.055113	-0.0380741	0.0126753	-0.0574801	0.0581014	-0.0130986	0.0752719	0.0649758	0.143822	0.0388829	-0.00643683	-0.00732786	0.00736388
MEDP084	Trimethylamine N-oxide	Amino Acid metabolomics	0.112236	-0.0424901	-0.0218382	0.188269	0.0535057	-0.0754177	0.0142736	0.121191	-0.0955847	-0.0103815	-0.203733	0.127313	0.0799934	-0.020637	0.044021	0.0823127	-0.0452033	-0.0499327	0.233447	0.358785	0.116	0.0448171	-0.0100663	-0.0460853	-0.0748859	-0.0477785	-0.0313286	0.173459	0.0946441	0.126084	0.155542	-0.0479856	-0.0435063	0.0379857	0.0380743	-0.129576	0.140429	0.0578089	0.0513237	0.0835892	0.0710718	0.0111551	-0.0532691	0.0898736	0.114356	0.0518005	0.149914
MEDP115	1,4-dihydro-1-Methyl-4-oxo-3-pyridinecarboxamide	Pyridine And Pyridine Derivatives	0.187897	0.0182821	0.0533393	0.198383	0.0870067	0.0617726	0.124391	0.0189054	-0.0521827	-0.0450605	0.0507816	0.106691	0.273387	-0.0317187	0.0154907	0.115274	0.168941	0.0298359	0.224278	0.0539367	0.200745	0.1197	-0.0338944	-0.126311	-0.041719	-0.0598841	-0.0426085	0.0767392	-0.104493	0.279298	0.138125	0.0485473	0.00201004	-0.16591	-0.016103	0.0452709	-0.00685805	0.0560274	0.0456854	0.111536	0.0105207	0.00861761	-0.0321839	0.0977918	0.161514	0.118318	0.111538
MEDP116	2-Picolinic acid	Pyridine And Pyridine Derivatives	0.0630121	0.110062	0.0525036	0.117292	0.0982895	0.0389925	0.105345	0.059456	0.0778814	0.0285625	0.119652	0.0436579	0.075739	-0.0770349	0.0580557	0.0197523	0.162269	0.0514117	0.118776	-0.00433656	0.0627642	0.0729321	0.0819126	0.0163727	0.0942867	0.0458863	0.0383668	0.0585018	-0.00478138	0.0373773	0.00838483	0.0678495	-0.117794	-0.0400998	-0.0541793	-0.00482939	0.00975108	0.0383676	0.0834498	0.116782	0.0146377	0.0617409	0.0463538	0.084068	-0.0539751	0.0376833	0.0270105
MEDP118	4-Pyridoxic acid	Pyridine And Pyridine Derivatives	0.139051	-0.0380579	0.05518	0.129632	0.0305022	0.0137954	0.187673	-0.0340534	0.0191975	-0.0575391	0.00488877	0.0530517	0.00924183	0.0892346	0.0789274	0.233594	0.137563	0.0456217	0.167627	0.213455	-0.0104485	-0.0469209	0.0821911	0.058572	0.039254	0.0198743	0.028311	0.251997	0.0499871	0.00437005	0.135658	0.153548	0.0198233	0.168981	-0.0450861	0.0711562	0.11904	0.0710242	0.15374	-0.0230235	0.117207	-0.000694315	-0.0279669	0.0362763	0.199709	0.186597	0.0263789
MEDP120	theobromine	Nucleotide metabolomics	-0.0712237	-0.000905171	0.0049575	0.066611	0.0126069	0.062366	0.0139688	0.0747911	0.0253576	0.00394804	0.105308	-0.0140479	0.0740554	-0.103154	-0.0128335	0.0397739	0.0458756	0.0849235	0.0957926	0.0435557	0.0211862	0.342833	0.0480324	0.0484059	0.0335889	0.0746668	0.0797916	-0.0229199	0.592779	0.358406	-0.00900446	0.0595116	-0.0138962	-0.0540906	-0.0542754	-0.0697407	-0.028106	0.053854	-0.021748	-0.0263853	0.0217647	0.0363208	-0.0306919	-0.019966	0.0236218	-0.0405918	0.0526368
MEDP125	Choline	Cholines	-0.154765	0.0174419	-0.111966	0.0485975	0.0583123	0.0853987	0.0402338	0.16829	0.127426	0.0613128	-0.0262171	0.0975548	0.135176	0.0553859	0.05103	0.0479756	0.0228876	-0.0534166	0.138699	0.083553	0.112621	0.117195	0.0828055	0.0890472	0.0656232	0.0864301	0.0629541	0.104202	0.0915508	0.0356427	9.81171e-05	0.205778	0.264868	0.077112	0.0798371	0.0925118	0.145426	0.0372749	0.196377	-0.0952969	0.10949	0.0858471	-0.0091733	-0.0231551	0.179622	0.0673318	-0.0265969
MEDP130	4-Nitrophenol	Phenols And Its Derivatives	0.0916209	-0.0131077	-0.1929	-0.0924529	-0.0168572	0.215269	-0.263549	0.0913355	-0.0897661	-0.0818853	-0.0574797	0.0443665	-0.150247	0.0711164	-0.071569	-0.0361622	-0.125841	0.20256	-0.0358523	0.0328874	-0.0519265	0.0190187	0.0771776	0.0436267	0.0236321	0.0576716	-0.0161802	-0.0376075	0.0743968	-0.0613551	0.0565519	-0.112311	0.107243	0.0341567	0.162692	-0.106744	-0.0423321	-0.144644	-0.0799935	0.0331098	-0.110684	0.142123	-0.0379184	-0.122066	-0.0152299	-0.0419818	-0.0284967
MEDP134	Inositol	Carbohydrate metabolomics	0.0841739	-0.0154843	-0.190836	-0.122048	-0.0238248	0.277635	-0.264479	0.0599719	-0.119813	-0.100057	-0.0593001	-0.0284421	-0.15768	0.0421859	-0.0950349	-0.0773778	-0.093995	0.224763	-0.0511326	0.00453587	-0.114443	0.0241349	0.0612106	0.0108467	0.0352732	0.0325872	-0.00747167	-0.0634792	0.0890673	-0.0275767	0.0362628	-0.132426	0.0972588	0.0461941	0.0610923	-0.0846241	-0.086915	-0.184235	-0.110322	0.0322226	-0.16598	0.125465	-0.0743097	-0.164315	-0.041208	-0.0463316	-0.00514549
MEDP135	Myoinositol	Carbohydrate metabolomics	0.0589881	-0.0253885	-0.154026	-0.123958	-0.01148	0.275042	-0.25675	0.0325863	-0.120587	-0.120244	-0.0354578	-0.0345875	-0.169975	0.0287352	-0.101747	-0.0704729	-0.0932492	0.213807	-0.0361184	0.0115301	-0.0783564	0.0333638	0.0636534	0.0182286	0.0399148	0.0445315	0.0214352	-0.0575115	0.120236	-0.0298424	0.000251365	-0.147424	0.102316	0.0249059	0.00311764	-0.065814	-0.0739578	-0.190737	-0.104194	0.0736874	-0.190923	0.111392	-0.0833768	-0.158747	-0.0350705	-0.0663267	-0.0136024
MEDP148	1-Methylxanthine	Nucleotide metabolomics	-0.0707191	0.0154262	-0.0177777	0.0563581	0.0505419	0.0420121	0.0196414	0.0586931	0.0519595	0.0351805	0.0685816	0.00114	-0.201763	0.0184433	0.0128573	0.143723	0.017886	0.0717283	0.199389	0.129183	-0.0973841	-0.0356862	0.210552	0.20782	0.125301	0.138969	0.0634639	0.0744484	0.820224	-0.181986	-0.0298637	0.00329364	-0.101841	0.278435	-0.100917	-0.0361727	0.0617534	-0.0150534	0.134553	-0.0195962	-0.0278763	-0.0202938	-0.000192235	-0.0885644	0.110832	0.0524486	-0.0910962
MEDP159	Adenine	Nucleotide metabolomics	0.0232374	0.213152	0.00703872	0.0797106	0.143728	0.0533728	0.281762	0.133928	0.0616528	0.0661684	0.32965	-0.0303194	0.0759246	-0.107531	0.15338	0.0121803	0.218126	0.019061	0.111034	-0.0393346	0.0385577	0.00239701	0.0661627	0.0621664	0.12624	0.0911659	0.104135	0.0350785	0.0122831	-0.0101717	0.0589179	0.118758	-0.0168538	0.0126544	-0.0676333	0.0277807	0.0443449	0.0467965	0.112921	0.0296692	0.0360171	0.0944576	0.0547835	0.00629155	0.0591217	0.0246331	-0.0336681
MEDP170	Hypoxanthine>98.0%(E&LC)	Nucleotide metabolomics	0.0217431	-0.078116	0.0322186	-0.0343245	0.054839	-0.134505	0.108966	-0.0325574	0.0263346	0.012108	-0.0279206	-0.0204833	0.212861	0.00634115	-0.0334979	-0.0742679	-0.000588906	-0.0646345	-0.0123015	-0.0254493	0.0732428	-0.0242779	-0.0496044	-0.036328	-0.0491205	-0.0799187	-0.0751699	-0.00121132	-0.100606	-0.0159992	0.0774868	0.0317756	0.0164873	0.115586	-0.0278687	0.141564	0.0198828	0.0420904	0.0158323	0.0598977	-0.0015489	-0.0170586	-1.91705e-06	0.0707893	0.0859204	0.0605649	0.0286088
MEDP179	Uridine	Nucleotide metabolomics	-0.0459499	-0.012294	-0.0556582	0.0234871	-0.0157882	-0.0789789	0.152964	-0.0401665	0.00465375	0.0198159	0.114478	0.0613363	0.0970907	-0.0310476	0.0536932	0.0783803	0.0165824	0.00626927	0.00705937	-0.00116179	-0.020702	-0.0244728	-0.0446105	-0.0423094	0.0137522	0.000642849	-0.0240778	-0.0745928	0.0113386	0.0725234	0.0616576	0.210428	-0.048973	0.0438357	0.0181196	-0.00547377	0.0623851	0.0667042	0.059938	-0.0130244	0.0741499	0.16314	0.0725989	0.0561082	0.0900384	0.00705355	0.101022
MEDP184	3,3',5-Triiodo-L-thyronine	Hormones	-0.0179766	0.0861568	0.0870428	0.139327	-0.0638262	0.0296875	-0.0364131	-0.0832218	-0.0647342	-0.0215243	0.301466	-0.0286551	-0.0533025	-0.0606932	0.0104922	0.0301815	-0.0607842	0.0226239	0.0846818	-0.0517259	-0.00800276	0.0374856	0.0501137	-0.000158905	0.0840919	0.0489475	0.0210428	-0.0991746	0.0344063	-0.0752588	-0.00224741	-0.0260961	0.0474348	0.0128539	-0.0849541	0.212345	-0.0983408	-0.0803588	-0.0976966	-0.00649983	-0.120676	0.0530291	0.0408469	-0.0550172	-0.00129435	-0.0751462	-0.0235816
MEDP206	L-Carnitine	Camitine	-0.0528163	0.00585389	-0.139379	-0.191533	0.105121	0.323868	-0.14668	0.242327	0.121435	0.0353312	0.0686309	-0.05418	0.132786	-0.00775273	-0.00188461	-0.0503586	0.116636	0.185678	-0.196661	-0.0144704	-0.0335471	0.00566917	0.0440036	0.00846196	-0.0458778	0.0229244	-0.0417549	-0.0390313	0.124152	0.042759	-0.115281	0.133534	0.133182	0.0683688	-0.0169822	0.106606	-0.0117976	-0.0494666	0.00321503	0.0132419	-0.160925	0.0637752	-0.0613048	-0.169806	-0.0236177	-0.0943154	-0.00510014
MEDP224	D-Fructose	Carbohydrate metabolomics	0.0575415	-0.0221484	-0.180994	-0.105397	-0.0263948	0.181807	-0.267852	0.0292704	-0.11692	-0.096835	-0.0528522	-0.00841503	-0.168119	0.0216666	-0.109387	-0.0682169	-0.135969	0.207961	-0.0517814	-0.0120808	-0.0797794	0.00931155	0.0554283	0.0297105	0.0342352	0.049798	0.0132837	-0.0549475	0.0744771	-0.036936	0.0375604	-0.19838	0.0809598	0.0375418	0.0792153	-0.118972	-0.077291	-0.201652	-0.0875379	0.0866439	-0.170982	0.0947574	-0.0722499	-0.120686	-0.0432545	-0.0410215	-0.00385274
MEDP226	D-Glucose	Carbohydrate metabolomics	0.061481	-0.0564296	-0.173345	-0.136892	-0.0317998	0.185253	-0.276053	0.0505304	-0.0992848	-0.146737	-0.0957026	-0.0284089	-0.164798	0.0054037	-0.126069	-0.0432704	-0.130824	0.179887	-0.0572919	0.0450409	-0.105165	0.0193368	0.0327915	-0.00826188	0.0139239	0.0257718	-0.00306565	-0.0670372	0.0805042	-0.0137114	0.0470945	-0.196002	0.09734	0.00119064	0.05893	-0.110911	-0.0865261	-0.183075	-0.0851046	0.0489189	-0.170298	0.0672561	-0.0779562	-0.128065	-0.0071104	-0.0264739	0.0227731
MEDP227	D-Mannose	Carbohydrate metabolomics	0.0772224	-0.0541114	-0.191135	-0.1278	-0.0290589	0.184082	-0.279349	0.0429184	-0.119446	-0.143772	-0.102703	-0.022745	-0.178462	0.0406435	-0.113339	-0.030341	-0.122831	0.179918	-0.0373809	0.0192263	-0.108146	-0.0031297	-3.54411e-05	-0.0264216	-0.00423332	-0.0116149	-0.031908	-0.0463912	0.0918924	-0.0216267	0.0457801	-0.19935	0.0831826	0.0016688	0.0434559	-0.118855	-0.078352	-0.186624	-0.0762099	0.0413479	-0.155295	0.0765664	-0.0617885	-0.147759	-0.0062517	-0.020457	0.00940418
MEDP230	Maltose	Carbohydrate metabolomics	0.0917618	-0.0285643	-0.120585	-0.0170375	-0.0250652	0.0605147	-0.143353	0.0962707	-0.0367916	-0.0411045	-0.0503682	0.123603	-0.0737746	-0.000327544	-0.0949281	0.00772584	-0.0767855	0.114753	0.0287994	0.0300051	-0.00403172	0.0531147	0.0340662	0.0293595	0.0119854	0.0529887	-0.0183473	-0.0295661	0.0193654	0.0651652	0.0496916	-0.0342566	0.0311051	-0.0269014	0.210143	-0.00258738	0.0110147	-0.00766961	-0.00849823	0.0684089	-0.0146676	0.110926	-0.0135462	-0.0618111	0.016576	-0.0428181	0.0310204
MEDP236	Gluconic Acid	Carbohydrate metabolomics	-0.0166098	-0.0301154	0.0180554	-0.0406823	-0.0613944	0.254545	-0.0221509	0.214736	0.122265	0.0301489	-0.00850122	-0.0178039	0.203891	-0.0271422	0.000205631	-0.00662619	0.127349	0.154911	-0.0915485	0.00462214	0.0206592	0.0888742	-0.0601591	-0.0774865	-0.100138	-0.0340471	-0.0680287	-0.00357469	-0.0136342	0.143786	-0.1042	0.134869	0.154028	-0.196618	-0.0519776	0.0764757	0.0546247	0.00431859	0.019738	0.0471862	-0.0817955	0.0705345	0.0392915	-0.113616	0.122779	-0.0781038	0.076363
MEDP252	Isonicotinamide	Co-Enzyme Factor & vitamin	0.00318216	-0.0102944	0.0595573	-0.0556791	0.273194	0.085357	0.0928462	0.101239	0.0215286	0.0592838	0.129261	0.0265751	0.0765002	-0.0648836	0.0899436	-0.030959	0.207346	0.0464392	0.0168902	-0.0358409	0.085732	0.079944	0.0360719	-0.0344632	0.0567555	0.0468771	-0.0073544	0.0244226	0.0127092	0.00965193	0.0162173	-0.00700989	0.224035	0.0925555	-0.049659	0.202188	0.0771379	0.142158	0.243929	-0.00455861	-0.0373462	-0.0768392	-0.0880301	-0.141199	-0.00199782	0.063858	0.0336245
MEDP270	3-Indolebutyric acid	Indole And Its Derivatives	0.0588501	-0.0266765	-0.00437489	0.183046	-0.0418633	0.0279372	0.115755	0.0544904	0.116677	-0.0940429	0.116042	0.0740633	0.131118	0.0129892	-0.0273702	0.101053	0.0630619	0.0248948	0.128198	0.139149	0.071325	0.0619284	0.0517803	0.0680715	0.130975	0.0683803	0.0563447	0.0747682	0.00208302	0.135914	-0.00202931	0.175284	0.0412277	0.0114761	-0.000528037	0.0708049	0.0250362	0.00230312	0.00150422	-0.00117635	0.00705257	-0.0186843	0.0331573	-0.0448278	0.0991506	-0.0691774	0.199839
MEDP282	1,3-Dimethyluric acid	Organic Acid And Its Derivatives	-0.00802863	-0.031099	0.024744	0.069114	0.00408906	0.0673169	-0.00892432	0.0830748	-0.0219384	-0.0124074	0.0646676	-0.0142043	0.0510641	-0.0543123	0.0148968	0.0134491	0.0207299	0.0393158	0.0986209	0.122178	0.0552911	0.122184	0.0986799	0.0465799	0.0227528	0.0710067	0.00365687	0.0185493	0.664666	0.229741	-0.00765215	-0.00389187	-0.0261071	0.0843078	-0.0546409	-0.0713279	-0.0292661	0.065159	-0.016844	-0.0541499	0.0171715	0.0193782	-0.0300346	-0.00736155	0.075522	0.0131854	0.114943
MEDP294	3-Methylcrotonyl glycine	Organic Acid And Its Derivatives	0.125895	0.0715384	-0.0183609	0.191816	0.00219786	0.00546753	0.0899111	0.0402092	0.0310485	0.0521478	0.0603416	0.038139	0.314253	0.115753	0.0257703	0.0410372	0.0840664	0.0361806	0.220627	0.288671	0.146331	-0.0332992	-0.0312443	-0.0344777	-0.0243048	-0.00664481	0.067576	0.118385	-0.0333469	0.159196	0.0891567	0.0760358	0.007429	-0.0717395	-0.000371008	0.034393	0.0429007	0.01629	-0.00201725	0.142073	-0.0503921	0.0283637	-0.0384581	0.037424	0.0583842	-0.0215801	0.128554
MEDP295	4-Acetamidobutyric acid	Organic Acid And Its Derivatives	0.15363	-0.041154	-0.0320876	0.170797	0.0056388	-0.0424491	0.113654	0.0923562	0.111474	-0.031509	-0.129144	0.0944486	0.226816	0.0579853	0.051917	0.0922377	0.0545168	0.00414411	0.166737	0.170876	0.145946	0.0412775	0.0179879	-0.0275403	-0.0261841	0.00154051	0.00240477	0.220069	-4.21365e-05	0.147358	0.0854476	0.191152	0.105454	-0.0366858	0.015254	0.0344697	0.190551	0.144636	0.0978726	0.117388	0.0620692	-0.00645759	-0.00426827	0.126913	0.185826	0.0337073	0.101562
MEDP296	4-Guanidinobutyric acid	Organic Acid And Its Derivatives	0.0239833	0.0663178	-0.0951983	0.244021	0.0346859	-0.114322	0.163642	0.119911	-0.0170156	0.0448962	-0.161961	0.088405	0.21998	0.10794	0.0296664	0.0536455	-0.0196213	-0.0910378	0.222599	0.116777	0.133056	-0.02562	0.0160902	0.0451613	0.0396706	0.00854899	0.0531124	0.12436	-0.0674728	0.0516868	0.117056	0.0698318	-0.00952281	-0.00662636	0.0583479	-0.0496072	0.0810968	0.0145522	0.138202	0.176415	0.0321009	0.00894143	-0.118398	0.206195	0.0676419	0.0940474	0.00957898
MEDP305	Creatinine	Organic Acid And Its Derivatives	0.0785853	0.0888178	-0.0609248	0.264242	-0.0229673	0.0918415	0.0745765	0.227535	0.0423296	0.0104988	-0.116859	0.0421586	0.225308	0.130411	0.087484	0.0842206	0.0189075	0.0567207	0.188973	0.157552	0.0826092	0.073089	0.0449425	0.0247143	-0.00643003	-0.0059688	-0.0115379	0.200176	0.0448106	0.176949	0.0754338	0.0703923	-0.0523343	-0.00958252	-0.036212	-0.0743299	0.100021	0.0586091	0.103346	0.110468	0.00411907	0.0571329	-0.0636533	-0.0353772	0.208828	-0.0235617	0.0377058
MEDP306	D-2-Aminobutyric acid	Organic Acid And Its Derivatives	-0.186106	0.0776219	-0.201841	-0.0396956	0.0572334	0.118303	-0.0262346	0.213461	0.00541997	0.112873	-0.0462603	0.0158341	0.164342	0.0542825	0.0985426	-0.0256432	-0.0401438	-0.00422242	0.0617963	0.0049219	0.0244699	0.0545578	0.00215538	0.0262108	-0.0191802	0.0177228	0.00555224	0.00700199	0.0831785	-0.0160359	-0.0241424	0.067665	0.240083	0.0242702	0.0693645	0.0240493	0.0273663	-0.0714306	0.124235	-0.063515	-0.0222319	0.0983137	-0.0972313	-0.0501419	0.0813676	-0.00630166	-0.0509106
MEDP320	L-2-Aminobutyric acid	Organic Acid And Its Derivatives	-0.180808	0.0751469	-0.17644	-0.0399148	0.0521987	0.109078	-0.0206348	0.180569	0.00433896	0.111024	-0.0357009	0.029625	0.181445	0.0466488	0.0997934	-0.00831065	-0.0523398	-0.0125297	0.100844	0.0141687	0.0353992	0.0714182	0.00681791	0.0148858	-0.0298962	0.00285909	0.0156943	-0.000466613	0.0856874	8.68786e-05	-0.0060972	0.0717605	0.253334	0.0242235	0.0458597	0.0542918	0.024303	-0.0485127	0.124615	-0.0614613	0.00148701	0.130391	-0.115114	-0.0599514	0.0646695	-0.00674289	-0.0283832
MEDP333	Uric acid	Organic Acid And Its Derivatives	0.0768439	-0.0232786	-0.147036	0.0965387	-0.145731	-0.0341526	-0.0850279	0.048732	0.070263	-0.0749667	-0.0631057	0.081069	0.183808	0.0348076	-0.101331	0.146343	-0.145037	0.0113203	0.167854	0.0599328	0.0169264	0.0458918	0.0456009	-0.0358811	-0.00421805	-0.0113022	-0.0115782	0.06483	0.123132	0.113804	0.122247	0.0664692	-0.0974153	-0.0440852	0.107396	-0.141007	0.0163602	-0.0387265	0.00625058	0.163002	-0.0706248	0.117687	-0.007047	0.0713756	0.172486	-0.0787293	0.0511581
MEDP336	LysoPC 14:0	Lipids-Phospholipid	-0.136986	-0.00393235	0.0811822	0.0542599	0.205817	0.119244	0.110915	0.0921798	0.0533542	-0.130024	0.273876	0.0324051	0.00678142	-0.20026	-0.0326383	0.0820314	0.154252	0.0617525	0.105039	-0.0030092	0.04356	-0.00965091	0.0140398	0.0314524	0.13541	0.0810899	0.115265	-0.017154	-0.0316171	0.0149545	-0.118739	0.0793374	0.274676	0.031441	-0.0619372	0.0198377	0.0867262	0.0641324	0.0568667	-0.0332863	-0.0326641	-0.0433747	-0.097308	-0.050085	0.166742	-0.0263364	0.00537798
MEDP338	LysoPC 16:0	Lipids-Phospholipid	-0.0236106	0.0602869	0.00271306	0.0547484	0.0490674	0.0226789	-0.0931517	0.12423	-0.0140094	0.0275693	0.0218201	-0.103298	0.0822717	-0.05059	-0.0142289	-0.0174515	-0.00744934	0.103955	0.0140521	-0.0407598	0.0590131	-0.00627972	-0.0328149	-0.0756688	0.00530139	-0.0162863	-0.0160502	-0.0652084	-0.0598768	0.0594902	-0.0213542	-0.0754678	-0.0538213	-0.0718385	-0.0736052	-0.0334667	0.0253817	-0.023431	-0.040046	0.256617	-0.158988	0.0528495	-0.0159884	0.105867	-0.00318381	-0.0861807	0.0183623
MEDP340	LysoPC 16:1	Lipids-Phospholipid	-0.11516	0.0562838	0.110148	0.0729305	0.153408	0.133443	0.0673661	0.0904215	0.142589	-0.0297429	0.272233	-0.00589289	0.0117918	-0.056783	-0.00789596	0.064836	0.156617	0.070287	0.0549669	-0.00414844	0.0493913	0.0286549	0.0346246	0.0763329	0.140904	0.113065	0.073734	-0.00884356	-0.0754928	0.0263362	-0.154515	0.112427	0.343558	0.0167165	-0.0832043	0.0793612	0.119293	0.0837054	0.0771919	-0.102133	-0.0269168	-0.0494425	-0.0495686	-0.11778	0.0890992	-0.0394651	-0.0175413
MEDP342	LysoPC 18:0	Lipids-Phospholipid	0.031148	-0.045348	-0.0675825	0.00239728	-0.0797003	-0.00569436	-0.076112	-0.165185	-0.0685905	-0.0689275	0.125401	-0.0327636	0.0382875	-0.0235082	0.00209699	-0.0392773	-0.0852988	0.00201745	-0.0119245	-0.0323816	-0.00609146	0.0132602	-0.0410898	-0.0176798	0.0206799	-0.00447276	0.043571	-0.0569691	0.0705369	-0.014515	0.0344501	-0.00526617	0.0922145	0.0175052	0.0488526	0.00450556	-0.105613	-0.093976	-0.0254618	-0.0646245	-0.0361237	0.0125291	0.0431461	-0.011404	-0.137018	-0.0379874	-0.0128851
MEDP344	LysoPC 18:1	Lipids-Phospholipid	-0.189187	0.0461887	-0.00847423	0.0477486	0.0263401	0.0763621	0.0140626	0.0107815	0.0998287	0.0120424	0.115096	0.00436271	-0.0218226	0.0220049	0.0552039	0.0549603	0.0849065	0.00666132	0.0353605	0.0195156	0.0575665	0.096627	0.0571972	0.0860396	0.12118	0.0815975	0.0693654	-0.00351393	0.0326677	0.0149602	-0.0674272	0.162886	0.343341	0.054225	0.0333457	0.149092	0.0617631	0.0364796	0.162382	-0.133352	0.0482187	-0.0233586	0.0651482	-0.0376269	0.0371337	0.0227614	-0.00542426
MEDP348	LysoPC 20:0	Lipids-Phospholipid	-0.271755	-0.00351543	0.092509	0.05246	0.0885256	0.132212	-0.0568621	0.0583534	0.15788	0.0729544	0.0905215	-0.00411442	-0.0683927	-0.0199617	0.064135	0.109535	0.118724	0.0374415	0.0367317	0.0835072	0.0399489	0.0919307	0.046102	0.0701761	0.0582363	0.0732986	0.0368385	0.0183712	0.0935404	0.00500599	-0.174863	0.110966	0.387874	0.052593	-0.0807964	0.0622255	0.0808106	0.0795324	0.13658	-0.228235	0.186617	0.0329242	-0.0437961	-0.14984	0.080619	0.0787015	0.0149274
MEDP350	LysoPC 20:1	Lipids-Phospholipid	-0.198909	0.0631365	0.0799069	0.10921	0.146256	0.0944105	0.0277744	0.0861495	0.157771	0.131182	0.0869428	0.0207771	0.00060852	-0.0124076	0.0631977	0.0940719	0.104984	0.0255987	0.0621417	0.0280679	0.0475598	0.0561251	0.0392125	0.0736568	0.0492672	0.0703786	0.0118205	0.0101189	0.0146343	-0.0215165	-0.186273	0.0724193	0.419935	0.0347268	-0.0412707	0.0958964	0.108419	0.0361792	0.174105	-0.0511067	0.0234039	-0.0013428	-0.0766633	-0.088686	0.0414308	0.0286418	0.0278664
MEDP352	LysoPC 20:2	Lipids-Phospholipid	-0.230489	-0.0043693	0.087466	0.0206442	0.0703143	0.172835	-0.0365113	0.105858	0.215617	0.0353579	0.163161	-0.00370239	0.00193478	-0.0281501	0.0331023	0.136155	0.089978	0.0474353	0.046373	0.0871246	0.0624531	0.0607513	0.0419659	0.0882109	0.082029	0.10729	0.10234	0.0325468	0.0458784	0.0229951	-0.100682	0.17185	0.479622	0.0511338	-0.0421056	0.138603	0.103287	0.0630004	0.143175	-0.175952	0.104393	0.043497	-0.0532862	-0.135037	0.0664419	0.0159541	0.0362671
MEDP357	Urocanic acid(RG)	Organic Acid And Its Derivatives	0.112066	0.0168832	0.139093	0.0265234	0.0381116	0.00520514	0.0491711	0.0224183	0.11506	0.0553213	0.100499	0.0634944	-0.037143	0.0211544	0.0514509	0.0982035	0.13106	0.0595572	0.00556534	0.0469607	0.0349844	-0.0124058	0.0305743	0.0304735	-0.00662005	0.0109111	-0.0179571	0.112167	0.00935499	-0.000717629	-0.0377788	0.0991544	-0.0171947	0.0730874	-0.0242361	0.114728	0.0506429	0.0830199	0.0354715	-0.0528503	0.0932696	0.0129653	0.0111548	0.00501966	-0.00522883	0.0569647	0.0483046
MEDP358	Pipecolinic acid	Organic Acid And Its Derivatives	-0.0666883	0.0591345	0.0472133	0.0889779	-0.0728721	0.0666265	0.0521226	0.0423861	0.825754	0.0839911	0.113651	0.0100015	-0.00322838	0.0514549	0.0489444	0.0189488	0.037143	0.0705143	-0.037567	0.0140737	-0.00765983	0.0433723	0.0306494	0.0646859	0.0380591	0.0689698	0.0091147	-0.000167217	0.0592557	0.00190011	-0.0526949	0.130959	0.0734547	0.0417845	0.0097167	0.0651343	0.0825278	0.0430261	0.117628	-0.0543183	0.0419061	0.0315989	0.0745889	-0.122627	0.105546	0.0485271	0.0457178
MEDP368	Taurocholic acid sodium salt hydrate	Organic Acid And Its Derivatives	0.0883742	0.0134221	0.0145642	0.0674833	0.00973261	-0.148402	0.0458611	-0.113775	-0.0980816	-0.0210578	-0.0495532	-0.0461399	-0.041694	-0.0123072	0.0632381	-0.0174787	-0.0891258	-0.193301	0.0684455	0.00600961	-0.0270722	-0.017745	-0.0324427	-0.0263764	-0.00387918	-0.000577716	0.0337216	0.0665848	-0.0550468	0.0300276	0.136963	-0.0118102	0.0183441	-0.0159474	-0.0677552	-0.0864484	-0.125546	-0.00188502	-0.0429766	-0.127343	0.125721	-0.0816424	-0.123525	-0.0175709	-0.0355593	0.0646874	-0.0246992
MEDP373	N-acetylglycine	Amino Acid metabolomics	0.0669138	0.00921327	-0.0310701	0.178628	-0.044016	-0.115122	0.121074	0.0530942	0.00936364	0.0666292	-0.00366256	0.0423959	-0.00706853	0.21381	0.0381783	-0.0161568	-0.098235	-0.0610197	0.111627	0.0853345	-0.0186567	-0.0480274	0.0162079	0.0512951	0.0283787	-0.029934	0.00569253	0.0588476	0.0672053	-0.0608247	0.0888363	-0.0215311	-0.125332	-0.0224096	0.059243	-0.0273726	0.063199	0.052571	0.047164	0.120325	-0.0603202	0.029071	0.0944454	0.0278376	0.125309	0.0127719	-0.0933299
MEDP378	N6-Succinyl Adenosine	Nucleotide metabolomics	0.17125	-0.0385055	0.0208222	0.278904	-0.102614	-0.174901	0.113276	-0.0209031	0.00349279	-0.051272	-0.147869	0.113639	-0.00751526	0.200799	0.0351008	0.177071	-0.143505	-0.117848	0.463568	0.235928	0.123668	0.0174393	0.0771587	0.0577757	0.0161063	0.0135769	-0.00390677	0.275338	0.0548196	-0.00201473	0.27052	0.0200766	-0.0021171	0.10858	0.0417171	-0.116609	0.18177	0.112359	0.174387	0.0924614	0.0595404	0.0154803	0.01066	0.113117	0.350551	0.107274	-0.00868383
MEDP395	L-Pipecolic acid	Amino Acid metabolomics	-0.0178333	0.043793	0.063883	0.0975486	-0.0674624	0.0918079	0.0548983	0.0368218	0.795803	0.0613206	0.112408	0.00308729	-0.0524612	0.0496507	0.0304684	0.046639	0.0589961	0.074088	-0.0226782	0.0298153	-0.024688	0.0470524	0.0338862	0.0495573	0.0230121	0.0753363	-0.00871853	0.000129741	0.039415	0.00713213	-0.0387186	0.123135	0.115263	0.037147	-0.00194126	0.079755	0.0875537	0.0674908	0.109347	-0.0997344	0.0619947	0.0192358	0.0649575	-0.14654	0.0959246	0.0685539	0.0531314
MEDP404	Sarcosine	Amino Acid metabolomics	0.107361	0.00152567	-0.174218	-0.0767305	-0.0349039	0.141808	-0.207778	0.169662	-0.0452586	-0.0464294	-0.126054	0.0169135	-0.0204127	0.012901	-0.0509215	0.028779	-0.122008	0.110854	0.00621763	0.0624702	-0.0567335	-0.0221808	-0.0289193	-0.0263603	-0.033812	-0.0259734	0.00386863	-0.0164856	0.03055	0.0101531	0.103548	-0.0484542	0.134256	-0.0597009	0.183379	-0.0505935	-0.0200931	0.0134129	-0.0746564	-0.0124243	-0.0319899	0.0617561	-0.0775341	-0.0922449	0.0767798	-0.0629432	0.0354602
MEDP383	β-Pseudouridine	Nucleotide metabolomics	0.173992	-0.0277896	-0.129339	0.141406	-0.0551427	-0.0435252	-0.0344431	0.0861097	0.0484535	-0.0674784	-0.183892	0.11706	0.295229	0.0815389	-0.0323423	0.0762322	-0.0978036	-0.0180789	0.143606	0.115215	0.101981	0.0413526	0.0705066	0.00798911	0.0306638	0.0566589	-0.0212913	0.18944	-0.0506839	0.134713	0.0963679	0.074275	-0.0357927	-0.0547731	0.121163	-0.0241079	-0.00217922	-0.0482009	0.0322986	0.215086	-0.0949137	0.0125596	-0.0412898	0.0598339	0.0616975	-0.018438	0.0374948
[truncated: 114 more columns]

## Sheet: Table S2
Table S2 P-value of Spearman correlation analysis of metabolites in the discovery group.
Metabolite ID			MEDN004	MEDN005	MEDN009	MEDN010	MEDN011	MEDN012	MEDN015	MEDN016	MEDN017	MEDN018	MEDN019	MEDN032	MEDN033	MEDN041	MEDN042	MEDN045	MEDN046	MEDN051	MEDN056	MEDN066	MEDN097	MEDN104	MEDN106	MEDN110	MEDN112	MEDN113	MEDN114	MEDN120	MEDN136	MEDN138	MEDN145	MEDN148	MEDN153	MEDN164	MEDN172	MEDN179	MEDN199	MEDN200	MEDN201	MEDN213	MEDN223	MEDN224	MEDN226	MEDN228	MEDN245	MEDN250	MEDN261
	Biochemical		L-Cystine	L-Threonine	L-Aspartic Acid	L-Citrulline	L-Glutamic Acid	L-Histidine	L-Phenylalanine	L-Proline	L-Pyroglutamic Acid	L-Serine	L-Tryptophan	Allantoin	Asp-phe	Hexanoyl glycine	L-Asparagine Anhydrous	L-Cysteine	L-Glutamine	Methionine sulfoxide	N-acetyl-l-leucine	Phenylacetyl-L-glutamine	p–Hydroxyphenyl acetic acid	Tauroursodeoxycholic acid	Taurochenodesoxycholic acid	Glycoursodeoxycholic acid	Glycocholic acid	Glycochenodeoxycholic acid	Deoxycholic acid	Dulcitol	1,7-Dimethylxanthine	1-Methylhistidine	5'-Deoxy-5'-(methylthio) adenosine	5-Methyluridine	Adenosine 5'-monophosphate	Inosine	β-Nicotinamide mononucleotide	L-Thyroxine	D-Malic acid	L-Malic acid	Succinic acid	D-Sorbitol	D-Sucrose	D-Trehalose	D-Erythronolactone	D-Arabinose	Pantothenate	Riboflavin	3-Indolepropionic acid
		Class	Amino Acid metabolomics	Amino Acid metabolomics	Amino Acid metabolomics	Amino Acid metabolomics	Amino Acid metabolomics	Amino Acid metabolomics	Amino Acid metabolomics	Amino Acid metabolomics	Amino Acid metabolomics	Amino Acid metabolomics	Amino Acid metabolomics	Organic Acid And Its Derivatives	Amino Acid metabolomics	Amino Acid metabolomics	Amino Acid metabolomics	Amino Acid metabolomics	Amino Acid metabolomics	Amino Acid metabolomics	Amino Acid metabolomics	Amino Acid metabolomics	Benzene and substituted derivatives	Bile Acids	Bile Acids	Bile Acids	Bile Acids	Bile Acids	Bile Acids	Carbohydrate metabolomics	Nucleotide metabolomics	Amino Acid metabolomics	Nucleotide metabolomics	Nucleotide metabolomics	Nucleotide metabolomics	Nucleotide metabolomics	Nucleotide metabolomics	Hormones	Amino Acid metabolomics	Amino Acid metabolomics	Amino Acid metabolomics	Carbohydrate metabolomics	Carbohydrate metabolomics	Carbohydrate metabolomics	Carbohydrate metabolomics	Carbohydrate metabolomics	Co-Enzyme Factor & vitamin	Co-Enzyme Factor & vitamin	Indole And Its Derivatives
MEDN004	L-Cystine	Amino Acid metabolomics	0	0.142859	9.04372e-06	4.58028e-06	0.985585	0.102466	0.155909	0.635168	0.0353234	0.570898	0.695303	2.11305e-05	0.453576	0.00834925	0.00128508	0.719289	0.0432447	0.633982	0.000484433	0.0001539	0.0728431	0.908068	0.580638	0.13041	0.0388769	0.193584	0.0179458	2.80161e-06	0.0537801	0.00054741	1.38076e-12	0.197021	4.99632e-08	0.439535	0.00140949	0.977851	0.149474	0.0861972	0.335736	0.00984732	0.641981	0.299119	0.962653	0.00850639	0.286712	0.0697916	0.671536
MEDN005	L-Threonine	Amino Acid metabolomics	0.142859	0	0.841971	7.14639e-21	0.000489297	0.00702091	0.0192357	8.65565e-12	0.0137069	3.92178e-45	0.00181792	0.010529	0.458682	0.000635718	2.6342e-12	0.613884	2.51837e-08	0.904497	0.00939993	0.0256182	0.812531	0.891258	0.0884892	0.0708507	0.0559624	0.0091732	0.137562	0.480895	0.244854	0.49593	0.634299	0.0208431	0.498196	0.719481	0.941874	0.530657	0.910799	0.84695	0.690252	0.154734	0.072299	0.817349	0.793543	0.442757	4.07901e-05	0.0304874	0.603432
MEDN009	L-Aspartic Acid	Amino Acid metabolomics	9.04372e-06	0.841971	0	0.0116923	4.10994e-12	0.00160474	0.100436	0.494661	0.624755	0.48514	6.64004e-10	0.176338	1.63575e-05	0.596875	0.103929	0.189193	3.33604e-09	0.000191289	0.00630126	0.590516	0.025549	0.560427	0.183016	0.0511193	0.157833	0.0290671	0.0853477	0.0829205	0.281971	0.0809408	0.0237344	0.00395912	0.304033	0.520221	3.61463e-16	0.455914	0.257919	1.77271e-15	0.433375	0.0600821	0.0408924	0.015868	0.0354036	0.825001	0.486126	0.0373153	0.411347
MEDN010	L-Citrulline	Amino Acid metabolomics	4.58028e-06	7.14639e-21	0.0116923	0	0.646726	0.180811	7.40005e-05	0.00127139	0.505326	0.00108171	0.809802	0.013297	0.00100368	0.940931	1.06482e-05	0.00114818	0.731323	0.0348658	3.14985e-18	2.49122e-06	0.00122896	0.0194741	0.112123	0.0119439	0.000837999	0.181293	0.00423277	1.44773e-06	0.346388	1.56514e-05	0.000383332	0.0866201	0.022168	0.354316	0.402721	0.00325373	0.0174392	6.50709e-05	0.0566952	0.0445416	0.15431	0.00311174	0.432022	0.0746857	0.000387933	0.0950798	0.0471114
MEDN011	L-Glutamic Acid	Amino Acid metabolomics	0.985585	0.000489297	4.10994e-12	0.646726	0	3.00867e-06	0.000458445	1.78365e-09	0.944322	2.43871e-07	0.000324603	0.761753	0.0185841	0.30174	0.00892414	0.221813	6.14868e-36	2.13881e-07	0.134112	0.265917	0.0242631	0.117559	0.12376	0.0875885	0.459538	0.46463	0.0958356	0.128436	0.536491	0.79706	1.0783e-05	0.545318	0.000121783	0.00247854	0.00166914	0.0058817	0.103867	8.15963e-06	5.78743e-08	0.382837	0.3544	0.000104491	3.33514e-12	0.503252	0.927109	0.011293	0.138813
MEDN012	L-Histidine	Amino Acid metabolomics	0.102466	0.00702091	0.00160474	0.180811	3.00867e-06	0	0.426052	4.33846e-23	1.15528e-11	0.0245771	3.18084e-07	0.0892518	0.189495	0.335409	0.571925	0.144872	4.44385e-51	7.63457e-72	0.274198	0.222811	0.102124	0.000359265	0.0858878	0.525652	0.63678	0.071255	0.716174	0.029369	0.000775287	0.0171017	2.29169e-05	2.43108e-16	6.80808e-11	0.0787184	2.61661e-16	5.70328e-11	0.914586	0.269537	0.803859	0.0548712	0.00301363	6.41923e-05	0.0377726	2.93022e-11	0.0113365	0.422368	0.295985
MEDN015	L-Phenylalanine	Amino Acid metabolomics	0.155909	0.0192357	0.100436	7.40005e-05	0.000458445	0.426052	0	0.233547	0.0105429	0.140878	2.00327e-22	1.68731e-05	0.00324865	0.131275	6.78693e-07	0.267335	8.10437e-22	0.963667	9.43102e-10	0.0115838	0.00161983	0.821555	0.16259	0.0110979	0.0393154	0.60211	0.383116	0.00387654	0.0364665	0.342987	0.0154354	6.2069e-10	0.110473	0.12028	0.517403	1.28835e-05	1.9665e-08	8.63581e-05	2.81661e-16	0.570195	7.35026e-08	0.637187	0.142541	0.113603	2.81436e-13	7.69449e-07	0.412525
MEDN016	L-Proline	Amino Acid metabolomics	0.635168	8.65565e-12	0.494661	0.00127139	1.78365e-09	4.33846e-23	0.233547	0	0.000383293	1.7697e-08	0.955612	0.384693	0.00336289	0.166016	0.316296	0.328621	5.05597e-14	5.36657e-13	0.528411	0.00137823	0.686482	0.0159638	0.0144786	0.00169551	0.296589	0.00462954	0.12445	0.624901	0.12629	0.00377713	0.974821	4.15002e-07	0.0886663	0.102513	0.558099	0.000835264	0.000210203	9.67917e-09	0.0122585	0.350413	0.284024	0.105317	3.34403e-07	0.00149838	0.00331838	0.0702127	0.0609598
MEDN017	L-Pyroglutamic Acid	Amino Acid metabolomics	0.0353234	0.0137069	0.624755	0.505326	0.944322	1.15528e-11	0.0105429	0.000383293	0	0.000693301	0.000955235	0.191863	0.891563	0.00733288	0.0344763	0.679204	4.90044e-11	2.00661e-09	0.00220703	0.473225	0.923076	0.150915	0.139326	0.0250718	0.331155	0.0641948	0.507983	0.959972	0.181472	0.800581	0.00556147	1.69793e-24	0.0034839	0.0579458	0.888821	2.49256e-11	2.64783e-05	0.0802016	1.01954e-06	0.0416877	0.222505	0.395957	0.00183442	0.00118425	0.0124789	0.0116325	0.161365
MEDN018	L-Serine	Amino Acid metabolomics	0.570898	3.92178e-45	0.48514	0.00108171	2.43871e-07	0.0245771	0.140878	1.7697e-08	0.000693301	0	0.943661	0.000390799	0.705617	0.246994	8.52988e-13	0.201657	1.30171e-08	0.286106	0.217245	0.724176	0.474396	0.0407586	0.572688	0.35378	0.681353	0.237109	0.879109	0.822039	0.981722	0.163881	0.666497	0.00773343	0.836009	0.447817	0.43979	0.00161599	0.019493	0.00121734	0.00151744	0.628636	0.337088	0.93059	0.106833	0.840477	9.25651e-05	0.777292	0.104332
MEDN019	L-Tryptophan	Amino Acid metabolomics	0.695303	0.00181792	6.64004e-10	0.809802	0.000324603	3.18084e-07	2.00327e-22	0.955612	0.000955235	0.943661	0	0.521139	0.273709	3.1066e-05	0.172397	0.0327988	1.22729e-20	0.000237956	0.977572	6.69506e-05	0.723701	0.443186	0.154363	0.0238997	2.73679e-05	0.000527506	2.61491e-05	6.68956e-05	0.021126	0.35204	0.000118357	0.00280517	0.0302027	0.249545	0.0159257	4.32744e-06	0.0593763	0.116861	0.975002	0.000678877	0.346091	0.338008	0.15718	0.000271142	0.127852	0.462139	0.917867
MEDN032	Allantoin	Organic Acid And Its Derivatives	2.11305e-05	0.010529	0.176338	0.013297	0.761753	0.0892518	1.68731e-05	0.384693	0.191863	0.000390799	0.521139	0	0.722839	0.0223987	0.0296714	2.15899e-07	0.000406888	0.459454	5.26542e-05	0.435764	0.0866045	0.850016	0.0906532	0.982877	0.138724	0.461175	0.737264	0.0255837	0.725119	0.476174	0.0723071	3.60862e-05	0.186118	0.335176	8.808e-16	0.112111	2.07769e-08	0.0658429	0.588363	0.10278	0.00115617	0.0127388	1.11001e-05	0.0222917	0.0190471	0.939272	0.641378
MEDN033	Asp-phe	Amino Acid metabolomics	0.453576	0.458682	1.63575e-05	0.00100368	0.0185841	0.189495	0.00324865	0.00336289	0.891563	0.705617	0.273709	0.722839	0	2.05318e-06	0.542557	2.18814e-07	0.227423	1.37248e-05	0.610623	0.0410542	3.93037e-18	0.000174774	1.15224e-07	8.50188e-09	0.000475028	0.000902735	0.63184	0.0936158	3.16453e-13	3.26046e-36	0.163025	0.00250637	0.686229	8.134e-55	0.750002	0.122191	0.000116407	0.812202	0.00602842	5.6802e-15	0.12175	0.00145725	0.060038	2.94684e-06	0.364985	3.0882e-10	1.62354e-15
MEDN041	Hexanoyl glycine	Amino Acid metabolomics	0.00834925	0.000635718	0.596875	0.940931	0.30174	0.335409	0.131275	0.166016	0.00733288	0.246994	3.1066e-05	0.0223987	2.05318e-06	0	0.758883	0.859938	0.200789	0.0322229	0.584149	0.000144684	0.356934	0.490834	0.0121774	0.000794736	0.79928	0.051194	0.0208966	0.000953542	0.217879	0.000559504	0.170529	0.000959742	0.456038	8.69249e-10	0.0336048	0.00224867	4.70819e-10	0.0131834	1.24248e-05	0.140125	1.63076e-05	0.00388775	0.00630267	0.680382	0.00716547	0.00136952	0.000113711
MEDN042	L-Asparagine Anhydrous	Amino Acid metabolomics	0.00128508	2.6342e-12	0.103929	1.06482e-05	0.00892414	0.571925	6.78693e-07	0.316296	0.0344763	8.52988e-13	0.172397	0.0296714	0.542557	0.758883	0	0.0566556	0.000494868	0.15761	0.248636	0.523726	0.14318	0.196735	0.955539	0.353424	0.096862	0.513338	0.565374	0.404493	0.707952	0.0282675	0.0522545	0.379503	0.267175	0.387451	0.946054	0.840023	0.407462	0.087238	1.05579e-05	0.0176803	0.00627344	0.722403	0.641224	0.0398316	0.653646	0.0192185	0.339676
MEDN045	L-Cysteine	Amino Acid metabolomics	0.719289	0.613884	0.189193	0.00114818	0.221813	0.144872	0.267335	0.328621	0.679204	0.201657	0.0327988	2.15899e-07	2.18814e-07	0.859938	0.0566556	0	0.0765401	0.296435	7.10705e-12	0.809628	0.121507	0.706986	1.44809e-05	4.47285e-06	0.0399284	0.00154172	0.678679	3.98799e-07	0.000377078	0.0729266	0.00777267	0.000829812	0.0898407	3.99319e-09	0.484274	0.739845	0.000197597	0.495022	0.000690544	0.126692	0.0148777	0.0161217	0.357558	0.405707	2.8321e-14	4.44473e-09	0.781546
MEDN046	L-Glutamine	Amino Acid metabolomics	0.0432447	2.51837e-08	3.33604e-09	0.731323	6.14868e-36	4.44385e-51	8.10437e-22	5.05597e-14	4.90044e-11	1.30171e-08	1.22729e-20	0.000406888	0.227423	0.200789	0.000494868	0.0765401	0	2.46737e-29	0.499734	0.0671809	0.99171	0.26044	0.945578	0.546272	0.560571	0.95139	0.717474	0.979566	0.472064	0.00105516	0.00466409	7.28186e-30	0.121316	0.512242	4.29017e-05	5.80109e-22	4.87566e-07	5.77253e-06	0.000898417	0.0145683	0.019881	0.455659	0.166733	0.013982	0.128739	0.000743269	0.302662
MEDN051	Methionine sulfoxide	Amino Acid metabolomics	0.633982	0.904497	0.000191289	0.0348658	2.13881e-07	7.63457e-72	0.963667	5.36657e-13	2.00661e-09	0.286106	0.000237956	0.459454	1.37248e-05	0.0322229	0.15761	0.296435	2.46737e-29	0	0.0845386	0.0285688	0.920415	0.00616518	0.0199928	0.278749	0.853873	0.187312	0.685669	0.649854	0.000318672	0.987041	3.01992e-05	4.63802e-12	0.0870791	0.982793	0.000910943	1.52141e-06	0.0351969	0.00642336	0.977603	0.164904	0.0089139	0.0534152	0.900133	0.0117218	0.327067	0.0900782	0.943244
MEDN056	N-acetyl-l-leucine	Amino Acid metabolomics	0.000484433	0.00939993	0.00630126	3.14985e-18	0.134112	0.274198	9.43102e-10	0.528411	0.00220703	0.217245	0.977572	5.26542e-05	0.610623	0.584149	0.248636	7.10705e-12	0.499734	0.0845386	0	5.33256e-15	2.1863e-07	0.203042	0.00168968	0.000427664	0.0015579	0.0387786	0.00235014	6.85908e-12	3.91992e-05	0.333704	2.50425e-11	0.670748	0.0195613	0.012264	0.000409019	2.82658e-05	7.02072e-05	0.00627707	0.0356452	0.00717018	0.254705	0.693907	0.00521642	3.62841e-06	4.84023e-12	0.00249808	0.933393
MEDN066	Phenylacetyl-L-glutamine	Amino Acid metabolomics	0.0001539	0.0256182	0.590516	2.49122e-06	0.265917	0.222811	0.0115838	0.00137823	0.473225	0.724176	6.69506e-05	0.435764	0.0410542	0.000144684	0.523726	0.809628	0.0671809	0.0285688	5.33256e-15	0	3.51075e-05	0.327503	0.907567	0.52781	0.251162	0.138714	0.167763	4.74085e-13	4.90643e-06	0.405747	7.35583e-08	0.0417223	0.306353	1.26017e-05	0.8514	0.68706	0.00160914	1.34085e-06	0.00700797	0.870814	0.00208508	0.0475859	0.827065	0.643362	0.000868509	0.0027134	0.189683
MEDN097	p–Hydroxyphenyl acetic acid	Benzene and substituted derivatives	0.0728431	0.812531	0.025549	0.00122896	0.0242631	0.102124	0.00161983	0.686482	0.923076	0.474396	0.723701	0.0866045	3.93037e-18	0.356934	0.14318	0.121507	0.99171	0.920415	2.1863e-07	3.51075e-05	0	0.000250907	0.947903	0.623913	0.632379	0.857427	0.324335	0.00342029	0.000308463	9.7141e-09	0.00261434	0.164157	0.700645	1.01253e-07	0.865755	0.26767	0.494187	1.30341e-06	0.216712	0.000999131	0.00309148	0.0340284	0.0310162	1.29584e-05	0.3483	0.182418	0.00032749
MEDN104	Tauroursodeoxycholic acid	Bile Acids	0.908068	0.891258	0.560427	0.0194741	0.117559	0.000359265	0.821555	0.0159638	0.150915	0.0407586	0.443186	0.850016	0.000174774	0.490834	0.196735	0.706986	0.26044	0.00616518	0.203042	0.327503	0.000250907	0	1.98457e-13	6.29004e-18	1.80257e-05	2.30864e-13	0.369452	0.883817	0.0232028	1.27676e-54	0.370326	0.0322766	0.341728	2.93709e-12	0.826863	0.279521	0.822835	0.00770339	0.712959	0.93978	0.143466	0.657885	0.640881	0.93702	0.00139405	0.091997	0.36815
MEDN106	Taurochenodesoxycholic acid	Bile Acids	0.580638	0.0884892	0.183016	0.112123	0.12376	0.0858878	0.16259	0.0144786	0.139326	0.572688	0.154363	0.0906532	1.15224e-07	0.0121774	0.955539	1.44809e-05	0.945578	0.0199928	0.00168968	0.907567	0.947903	1.98457e-13	0	3.04944e-50	5.66484e-147	8.16349e-129	0.000315149	0.002625	1.72812e-09	0.000523539	0.502289	0.251084	0.519264	3.98813e-13	0.274207	0.00592228	0.00324139	0.70042	0.00206488	0.527151	0.138698	0.435922	0.0293407	0.0815483	0.0225656	0.00163477	0.00043485
MEDN110	Glycoursodeoxycholic acid	Bile Acids	0.13041	0.0708507	0.0511193	0.0119439	0.0875885	0.525652	0.0110979	0.00169551	0.0250718	0.35378	0.0238997	0.982877	8.50188e-09	0.000794736	0.353424	4.47285e-06	0.546272	0.278749	0.000427664	0.52781	0.623913	6.29004e-18	3.04944e-50	0	6.10202e-35	5.77893e-97	5.91693e-12	0.00779642	5.04113e-06	0.00197699	0.713445	0.390349	0.0181966	5.19372e-10	0.0607203	0.564275	0.0102421	0.791149	0.00402558	0.00178482	0.565746	0.885561	0.223283	0.0322984	0.00200009	0.0104108	2.67921e-08
MEDN112	Glycocholic acid	Bile Acids	0.0388769	0.0559624	0.157833	0.000837999	0.459538	0.63678	0.0393154	0.296589	0.331155	0.681353	2.73679e-05	0.138724	0.000475028	0.79928	0.096862	0.0399284	0.560571	0.853873	0.0015579	0.251162	0.632379	1.80257e-05	5.66484e-147	6.10202e-35	0	1.3815e-114	5.4764e-14	0.54634	0.00752711	0.429773	0.897571	0.414889	0.512746	2.49781e-05	0.472184	0.235762	0.0535177	0.969148	0.1257	0.699659	0.326918	0.0338645	0.957171	0.177064	0.56029	0.466428	0.00165834
MEDN113	Glycochenodeoxycholic acid	Bile Acids	0.193584	0.0091732	0.0290671	0.181293	0.46463	0.071255	0.60211	0.00462954	0.0641948	0.237109	0.000527506	0.461175	0.000902735	0.051194	0.513338	0.00154172	0.95139	0.187312	0.0387786	0.138714	0.857427	2.30864e-13	8.16349e-129	5.77893e-97	1.3815e-114	0	2.12118e-15	0.715904	0.00017217	0.925973	0.0716183	0.159278	0.211842	0.000762952	0.00727553	0.0968306	0.0892364	0.290372	0.531277	0.00256296	0.94703	0.433313	0.158245	0.0255019	0.865757	0.934823	0.144514
MEDN114	Deoxycholic acid	Bile Acids	0.0179458	0.137562	0.0853477	0.00423277	0.0958356	0.716174	0.383116	0.12445	0.507983	0.879109	2.61491e-05	0.737264	0.63184	0.0208966	0.565374	0.678679	0.717474	0.685669	0.00235014	0.167763	0.324335	0.369452	0.000315149	5.91693e-12	5.4764e-14	2.12118e-15	0	0.00746207	0.12172	0.402917	0.441826	0.995616	0.868925	0.411897	0.270042	0.334064	0.0761951	0.910305	0.602302	0.237566	0.839671	0.935218	0.937816	0.369978	0.132242	0.00574969	0.395306
MEDN120	Dulcitol	Carbohydrate metabolomics	2.80161e-06	0.480895	0.0829205	1.44773e-06	0.128436	0.029369	0.00387654	0.624901	0.959972	0.822039	6.68956e-05	0.0255837	0.0936158	0.000953542	0.404493	3.98799e-07	0.979566	0.649854	6.85908e-12	4.74085e-13	0.00342029	0.883817	0.002625	0.00779642	0.54634	0.715904	0.00746207	0	0.0649626	0.722972	1.23239e-07	0.0752189	0.0963491	4.74385e-10	0.167375	0.631679	2.57381e-07	0.00532387	6.37947e-11	1.82466e-41	0.12194	0.00703321	0.184142	0.0199226	1.07132e-09	0.000230427	0.0485185
MEDN136	1,7-Dimethylxanthine	Nucleotide metabolomics	0.0537801	0.244854	0.281971	0.346388	0.536491	0.000775287	0.0364665	0.12629	0.181472	0.981722	0.021126	0.725119	3.16453e-13	0.217879	0.707952	0.000377078	0.472064	0.000318672	3.91992e-05	4.90643e-06	0.000308463	0.0232028	1.72812e-09	5.04113e-06	0.00752711	0.00017217	0.12172	0.0649626	0	3.62089e-09	0.446749	0.205872	0.276036	1.1708e-24	0.0122344	0.0893839	0.559704	0.249988	0.0710177	0.00700818	0.87069	0.101395	0.416332	0.00153672	0.00178182	0.206494	0.0466498
MEDN138	1-Methylhistidine	Amino Acid metabolomics	0.00054741	0.49593	0.0809408	1.56514e-05	0.79706	0.0171017	0.342987	0.00377713	0.800581	0.163881	0.35204	0.476174	3.26046e-36	0.000559504	0.0282675	0.0729266	0.00105516	0.987041	0.333704	0.405747	9.7141e-09	1.27676e-54	0.000523539	0.00197699	0.429773	0.925973	0.402917	0.722972	3.62089e-09	0	0.123743	0.0428511	0.677373	5.60254e-32	0.691932	0.475486	0.0590706	0.000105167	0.000745334	0.0834906	0.119611	0.636625	0.0916606	0.0507539	0.567423	0.0131895	9.17327e-10
MEDN145	5'-Deoxy-5'-(methylthio) adenosine	Nucleotide metabolomics	1.38076e-12	0.634299	0.0237344	0.000383332	1.0783e-05	2.29169e-05	0.0154354	0.974821	0.00556147	0.666497	0.000118357	0.0723071	0.163025	0.170529	0.0522545	0.00777267	0.00466409	3.01992e-05	2.50425e-11	7.35583e-08	0.00261434	0.370326	0.502289	0.713445	0.897571	0.0716183	0.441826	1.23239e-07	0.446749	0.123743	0	0.0655553	7.26341e-06	0.887755	0.000668527	0.0849965	0.00811318	0.206019	0.360273	0.0100962	0.00507035	0.506516	0.352398	1.17398e-07	0.350019	0.0807814	0.488293
MEDN148	5-Methyluridine	Nucleotide metabolomics	0.197021	0.0208431	0.00395912	0.0866201	0.545318	2.43108e-16	6.2069e-10	4.15002e-07	1.69793e-24	0.00773343	0.00280517	3.60862e-05	0.00250637	0.000959742	0.379503	0.000829812	7.28186e-30	4.63802e-12	0.670748	0.0417223	0.164157	0.0322766	0.251084	0.390349	0.414889	0.159278	0.995616	0.0752189	0.205872	0.0428511	0.0655553	0	0.144552	0.101512	0.0711105	6.32165e-22	1.94837e-07	0.000354993	0.368869	0.00396108	4.43831e-11	7.07364e-06	1.00677e-08	0.00140213	0.000168006	0.042623	0.134154
MEDN153	Adenosine 5'-monophosphate	Nucleotide metabolomics	4.99632e-08	0.498196	0.304033	0.022168	0.000121783	6.80808e-11	0.110473	0.0886663	0.0034839	0.836009	0.0302027	0.186118	0.686229	0.456038	0.267175	0.0898407	0.121316	0.0870791	0.0195613	0.306353	0.700645	0.341728	0.519264	0.0181966	0.512746	0.211842	0.868925	0.0963491	0.276036	0.677373	7.26341e-06	0.144552	0	0.970197	0.312377	0.000496174	0.0967278	0.130609	7.93351e-06	9.55961e-09	0.432693	0.165834	0.00417792	6.08059e-08	0.871975	0.346441	0.148479
MEDN164	Inosine	Nucleotide metabolomics	0.439535	0.719481	0.520221	0.354316	0.00247854	0.0787184	0.12028	0.102513	0.0579458	0.447817	0.249545	0.335176	8.134e-55	8.69249e-10	0.387451	3.99319e-09	0.512242	0.982793	0.012264	1.26017e-05	1.01253e-07	2.93709e-12	3.98813e-13	5.19372e-10	2.49781e-05	0.000762952	0.411897	4.74385e-10	1.1708e-24	5.60254e-32	0.887755	0.101512	0.970197	0	0.196251	0.210731	2.19457e-09	0.00559713	6.23062e-13	0.00249078	0.553959	0.127838	0.596367	0.263689	0.00584318	2.39899e-11	1.96079e-06
MEDN172	β-Nicotinamide mononucleotide	Nucleotide metabolomics	0.00140949	0.941874	3.61463e-16	0.402721	0.00166914	2.61661e-16	0.517403	0.558099	0.888821	0.43979	0.0159257	8.808e-16	0.750002	0.0336048	0.946054	0.484274	4.29017e-05	0.000910943	0.000409019	0.8514	0.865755	0.826863	0.274207	0.0607203	0.472184	0.00727553	0.270042	0.167375	0.0122344	0.691932	0.000668527	0.0711105	0.312377	0.196251	0	0.428947	0.762726	0.368496	0.895934	0.231464	7.44923e-06	0.450963	4.5899e-10	0.000102512	0.0107103	0.0593179	0.997757
MEDN179	L-Thyroxine	Hormones	0.977851	0.530657	0.455914	0.00325373	0.0058817	5.70328e-11	1.28835e-05	0.000835264	2.49256e-11	0.00161599	4.32744e-06	0.112111	0.122191	0.00224867	0.840023	0.739845	5.80109e-22	1.52141e-06	2.82658e-05	0.68706	0.26767	0.279521	0.00592228	0.564275	0.235762	0.0968306	0.334064	0.631679	0.0893839	0.475486	0.0849965	6.32165e-22	0.000496174	0.210731	0.428947	0	0.00985031	0.0110548	0.00524777	0.0262534	0.254219	0.0114255	0.0638426	0.115943	0.0883228	0.813464	0.153835
MEDN199	D-Malic acid	Amino Acid metabolomics	0.149474	0.910799	0.257919	0.0174392	0.103867	0.914586	1.9665e-08	0.000210203	2.64783e-05	0.019493	0.0593763	2.07769e-08	0.000116407	4.70819e-10	0.407462	0.000197597	4.87566e-07	0.0351969	7.02072e-05	0.00160914	0.494187	0.822835	0.00324139	0.0102421	0.0535177	0.0892364	0.0761951	2.57381e-07	0.559704	0.0590706	0.00811318	1.94837e-07	0.0967278	2.19457e-09	0.762726	0.00985031	0	5.63883e-38	3.47461e-25	0.225922	0.16793	0.671626	0.264862	0.118828	1.92248e-09	8.38441e-05	0.0245018
MEDN200	L-Malic acid	Amino Acid metabolomics	0.0861972	0.84695	1.77271e-15	6.50709e-05	8.15963e-06	0.269537	8.63581e-05	9.67917e-09	0.0802016	0.00121734	0.116861	0.0658429	0.812202	0.0131834	0.087238	0.495022	5.77253e-06	0.00642336	0.00627707	1.34085e-06	1.30341e-06	0.00770339	0.70042	0.791149	0.969148	0.290372	0.910305	0.00532387	0.249988	0.000105167	0.206019	0.000354993	0.130609	0.00559713	0.368496	0.0110548	5.63883e-38	0	2.67002e-09	1.62158e-07	3.13642e-21	0.039304	0.00566141	0.000386484	2.13623e-06	0.000544196	0.750265
MEDN201	Succinic acid	Amino Acid metabolomics	0.335736	0.690252	0.433375	0.0566952	5.78743e-08	0.803859	2.81661e-16	0.0122585	1.01954e-06	0.00151744	0.975002	0.588363	0.00602842	1.24248e-05	1.05579e-05	0.000690544	0.000898417	0.977603	0.0356452	0.00700797	0.216712	0.712959	0.00206488	0.00402558	0.1257	0.531277	0.602302	6.37947e-11	0.0710177	0.000745334	0.360273	0.368869	7.93351e-06	6.23062e-13	0.895934	0.00524777	3.47461e-25	2.67002e-09	0	0.72638	0.00152689	0.906717	0.0832579	0.00716321	2.75854e-07	1.58601e-06	0.100618
MEDN213	D-Sorbitol	Carbohydrate metabolomics	0.00984732	0.154734	0.0600821	0.0445416	0.382837	0.0548712	0.570195	0.350413	0.0416877	0.628636	0.000678877	0.10278	5.6802e-15	0.140125	0.0176803	0.126692	0.0145683	0.164904	0.00717018	0.870814	0.000999131	0.93978	0.527151	0.00178482	0.699659	0.00256296	0.237566	1.82466e-41	0.00700818	0.0834906	0.0100962	0.00396108	9.55961e-09	0.00249078	0.231464	0.0262534	0.225922	1.62158e-07	0.72638	0	3.33004e-36	0.233785	0.992093	1.10281e-20	0.223583	1.05658e-06	0.0896882
MEDN223	D-Sucrose	Carbohydrate metabolomics	0.641981	0.072299	0.0408924	0.15431	0.3544	0.00301363	7.35026e-08	0.284024	0.222505	0.337088	0.346091	0.00115617	0.12175	1.63076e-05	0.00627344	0.0148777	0.019881	0.0089139	0.254705	0.00208508	0.00309148	0.143466	0.138698	0.565746	0.326918	0.94703	0.839671	0.12194	0.87069	0.119611	0.00507035	4.43831e-11	0.432693	0.553959	7.44923e-06	0.254219	0.16793	3.13642e-21	0.00152689	3.33004e-36	0	3.25663e-41	4.54954e-09	0.103696	0.000129686	7.32653e-10	0.21165
MEDN224	D-Trehalose	Carbohydrate metabolomics	0.299119	0.817349	0.015868	0.00311174	0.000104491	6.41923e-05	0.637187	0.105317	0.395957	0.93059	0.338008	0.0127388	0.00145725	0.00388775	0.722403	0.0161217	0.455659	0.0534152	0.693907	0.0475859	0.0340284	0.657885	0.435922	0.885561	0.0338645	0.433313	0.935218	0.00703321	0.101395	0.636625	0.506516	7.07364e-06	0.165834	0.127838	0.450963	0.0114255	0.671626	0.039304	0.906717	0.233785	3.25663e-41	0	1.82243e-06	0.611497	0.45951	0.207119	0.0250705
MEDN226	D-Erythronolactone	Carbohydrate metabolomics	0.962653	0.793543	0.0354036	0.432022	3.33514e-12	0.0377726	0.142541	3.34403e-07	0.00183442	0.106833	0.15718	1.11001e-05	0.060038	0.00630267	0.641224	0.357558	0.166733	0.900133	0.00521642	0.827065	0.0310162	0.640881	0.0293407	0.223283	0.957171	0.158245	0.937816	0.184142	0.416332	0.0916606	0.352398	1.00677e-08	0.00417792	0.596367	4.5899e-10	0.0638426	0.264862	0.00566141	0.0832579	0.992093	4.54954e-09	1.82243e-06	0	0.639324	0.460713	0.938339	0.515688
MEDN228	D-Arabinose	Carbohydrate metabolomics	0.00850639	0.442757	0.825001	0.0746857	0.503252	2.93022e-11	0.113603	0.00149838	0.00118425	0.840477	0.000271142	0.0222917	2.94684e-06	0.680382	0.0398316	0.405707	0.013982	0.0117218	3.62841e-06	0.643362	1.29584e-05	0.93702	0.0815483	0.0322984	0.177064	0.0255019	0.369978	0.0199226	0.00153672	0.0507539	1.17398e-07	0.00140213	6.08059e-08	0.263689	0.000102512	0.115943	0.118828	0.000386484	0.00716321	1.10281e-20	0.103696	0.611497	0.639324	0	0.0611328	0.52246	0.0252016
MEDN245	Pantothenate	Co-Enzyme Factor & vitamin	0.286712	4.07901e-05	0.486126	0.000387933	0.927109	0.0113365	2.81436e-13	0.00331838	0.0124789	9.25651e-05	0.127852	0.0190471	0.364985	0.00716547	0.653646	2.8321e-14	0.128739	0.327067	4.84023e-12	0.000868509	0.3483	0.00139405	0.0225656	0.00200009	0.56029	0.865757	0.132242	1.07132e-09	0.00178182	0.567423	0.350019	0.000168006	0.871975	0.00584318	0.0107103	0.0883228	1.92248e-09	2.13623e-06	2.75854e-07	0.223583	0.000129686	0.45951	0.460713	0.0611328	0	5.26308e-18	0.16138
MEDN250	Riboflavin	Co-Enzyme Factor & vitamin	0.0697916	0.0304874	0.0373153	0.0950798	0.011293	0.422368	7.69449e-07	0.0702127	0.0116325	0.777292	0.462139	0.939272	3.0882e-10	0.00136952	0.0192185	4.44473e-09	0.000743269	0.0900782	0.00249808	0.0027134	0.182418	0.091997	0.00163477	0.0104108	0.466428	0.934823	0.00574969	0.000230427	0.206494	0.0131895	0.0807814	0.042623	0.346441	2.39899e-11	0.0593179	0.813464	8.38441e-05	0.000544196	1.58601e-06	1.05658e-06	7.32653e-10	0.207119	0.938339	0.52246	5.26308e-18	0	0.228149
MEDN261	3-Indolepropionic acid	Indole And Its Derivatives	0.671536	0.603432	0.411347	0.0471114	0.138813	0.295985	0.412525	0.0609598	0.161365	0.104332	0.917867	0.641378	1.62354e-15	0.000113711	0.339676	0.781546	0.302662	0.943244	0.933393	0.189683	0.00032749	0.36815	0.00043485	2.67921e-08	0.00165834	0.144514	0.395306	0.0485185	0.0466498	9.17327e-10	0.488293	0.134154	0.148479	1.96079e-06	0.997757	0.153835	0.0245018	0.750265	0.100618	0.0896882	0.21165	0.0250705	0.515688	0.0252016	0.16138	0.228149	0
MEDN267	Indole-5-carboxylic acid (98%)	Indole And Its Derivatives	0.0722328	0.576556	0.00969536	0.00628207	0.0215911	0.0416349	1.47351e-12	0.409781	0.0582063	0.28794	0.000173248	0.347029	0.156671	0.00951007	0.00852592	8.77738e-07	0.00013499	0.0197807	1.30074e-14	2.25331e-14	0.54866	0.947093	0.00316442	0.613064	0.127949	0.664445	0.502364	1.65989e-07	0.000194014	0.19465	0.511273	0.00081545	0.897515	6.94824e-06	0.00688034	0.0621459	0.0762925	0.981565	0.003855	0.996256	0.0705222	0.650591	0.0431321	0.226258	0.00054437	5.7904e-05	0.00196342
MEDN277	2,3-dimethylsuccinic acid	Organic Acid And Its Derivatives	0.249281	0.858878	0.901027	1.68212e-07	0.722619	3.82959e-07	9.74207e-07	0.909615	0.804919	0.342672	0.206797	0.00933524	0.28576	2.40164e-17	0.96184	2.08116e-07	0.0024766	0.000100471	1.08126e-20	1.27524e-05	0.169338	0.0208667	0.0085806	0.000242759	0.0452607	0.102323	0.00461382	1.662e-07	0.013723	0.0499549	0.000293664	0.9255	0.0192518	3.7518e-05	0.569406	0.0931865	2.63735e-07	0.00557092	5.63195e-05	0.00902723	0.857869	0.0555539	0.562943	0.879644	3.023e-17	0.918388	0.238052
MEDN278	2,6-Diaminooimelic Acid	Organic Acid And Its Derivatives	1.45314e-06	0.69516	9.53231e-22	0.012013	0.000206411	3.81459e-05	0.529741	4.54368e-06	0.525637	0.0540505	3.57263e-07	0.0137455	0.0423344	0.714135	2.48523e-05	0.287895	0.000144182	0.0119681	0.623652	0.975801	0.209334	0.796136	0.0776489	0.352357	0.0885957	0.210883	0.0884197	0.847388	0.864917	0.084269	0.125692	0.014079	0.0294365	0.75168	2.91475e-10	0.305462	0.842058	0.717788	0.0564819	0.119846	0.723041	0.0338166	0.0694981	0.1234	0.719086	0.146223	0.43684
MEDN280	2-Aminoethanesulfonic Acid	Organic Acid And Its Derivatives	0.0587703	0.52075	0.165664	0.000873122	6.32005e-10	0.26327	0.0104715	0.00119136	0.0567024	0.10533	0.00357447	0.000514353	0.0017876	0.548257	0.0278946	0.512097	0.0188649	0.000795741	0.000161144	0.590889	0.000365154	4.65215e-05	0.0192133	0.34766	0.314408	0.620588	0.336829	0.850769	0.117482	0.156278	0.74598	0.00220279	0.00726031	0.688287	0.0686287	0.534368	0.00920996	0.0363878	5.54508e-07	1.61221e-10	0.587234	0.00135197	0.0196138	0.474368	0.000588848	0.0181434	0.208252
MEDN283	2-Hydroxybutanoic Acid	Organic Acid And Its Derivatives	0.872866	0.653235	0.380076	1.10312e-05	0.00244736	0.157555	1.94128e-10	0.0302206	0.485614	0.183629	0.773288	0.0832042	0.00417029	1.87119e-07	0.0830441	0.132899	0.000417641	0.0421529	0.0271397	0.0677449	0.128464	0.909937	0.3296	0.6905	0.0831751	0.00681332	0.00703753	0.422505	0.467359	0.0655209	0.907364	0.00033379	0.292525	0.000388411	0.718478	0.0356576	0.0115318	0.205217	0.00506932	0.0589908	0.147316	0.144559	9.36976e-05	0.0875019	6.14227e-08	3.93185e-08	0.000328941
MEDN284	2-Hydroxyisocaproic Acid	Organic Acid And Its Derivatives	0.116531	7.53092e-05	0.0166729	0.610111	2.15504e-08	2.90997e-06	2.22136e-11	0.000463837	0.814256	0.163987	3.91052e-10	0.365626	0.00716907	0.267036	0.0234981	0.562541	2.95438e-05	0.00293527	1.21894e-11	0.456482	0.0321874	0.19394	0.000533003	0.000706319	0.00211025	1.49729e-05	4.03933e-07	0.0163422	0.000971943	0.0278225	0.0224787	0.0108532	0.000317087	9.9155e-14	3.22743e-07	0.00453329	1.39062e-06	0.0890547	8.76067e-11	0.0178865	0.993121	0.738858	0.00014409	0.00206438	0.970306	0.126548	0.0455809
MEDN285	2-Methylsuccinic acid	Organic Acid And Its Derivatives	0.00168249	0.866692	0.01757	7.36127e-06	0.0801647	0.0759473	0.000109325	0.01476	0.0264438	0.905871	0.49289	0.110963	1.38667e-06	0.116105	0.434228	0.0347786	0.412156	0.472864	1.34326e-05	0.000317916	4.58052e-09	0.000437736	0.141366	0.000653684	0.248067	0.175814	0.462768	0.0147088	0.0746244	0.00160564	0.613445	0.169936	0.434705	0.793133	0.057398	0.177813	1.60252e-12	0.0178733	2.74058e-05	4.54357e-12	5.60427e-06	0.00863966	0.108878	7.14698e-06	0.420413	0.162139	0.499834
MEDN286	3,4,5-Trimethoxycinnamic acid	Organic Acid And Its Derivatives	0.000408815	0.496101	3.20251e-12	6.92707e-05	2.51309e-08	0.823422	0.00258154	0.0341686	0.918721	0.49408	0.384923	0.0336741	0.00243566	0.929103	0.993661	0.0588822	1.13015e-06	1.64107e-06	0.000178299	0.129822	0.0845991	0.00334519	0.0822718	0.110047	0.775148	0.951873	0.985336	0.0412131	0.208093	0.435853	0.000138034	0.864307	4.98752e-09	0.008097	0.92797	0.715738	0.236166	1.85681e-08	0.00632939	0.116222	0.000154815	0.081341	0.140473	0.492136	0.000713858	0.00859105	0.133823
MEDN290	3-Hydroxy-3-methyl butyric acid	Organic Acid And Its Derivatives	0.0204153	0.99179	0.212	0.0417786	0.00702012	0.0647174	3.30662e-15	0.435625	0.167095	0.0870153	0.00109425	0.10034	0.101227	0.0187722	0.286912	0.0219305	0.00272638	0.43151	1.18349e-08	7.27884e-05	0.0520759	0.144679	0.547474	0.0580633	0.939278	0.298577	0.647375	2.23386e-05	0.988876	0.386476	0.610395	0.0750571	0.50131	1.77669e-06	0.0308289	0.936571	0.00914896	0.0820131	7.2722e-05	0.395845	0.00437951	0.831017	0.0814569	0.662872	0.0262287	0.000600507	0.158628
MEDN292	3-Hydroxybutyrate	Organic Acid And Its Derivatives	0.0827085	0.232174	0.300046	0.154575	0.0262498	0.000163135	0.0252647	0.000364638	0.147557	0.0565096	3.94636e-05	0.0106319	9.40508e-13	6.41153e-45	0.609525	0.260171	0.0141367	0.0728971	0.000595865	0.0387731	0.346268	0.000528847	1.55551e-05	0.0780898	0.251593	0.930525	0.928169	2.16103e-05	2.10543e-09	7.48878e-11	1.22126e-05	0.474275	0.133877	4.20133e-22	0.0599422	0.039297	8.34188e-06	0.762122	0.00210742	0.833594	0.684953	0.539672	0.924014	0.000108421	0.464508	5.46202e-07	9.56017e-07
MEDN299	Adipic Acid	Organic Acid And Its Derivatives	0.495765	0.183206	0.858855	2.28865e-08	0.108258	0.424667	0.0128258	0.0951469	0.0155323	0.668765	0.678945	0.00196056	0.512587	2.82577e-07	0.62724	4.53958e-06	0.988121	0.762847	2.47506e-09	1.27918e-05	0.00295579	0.851897	0.000103768	0.0127098	8.37478e-06	0.00586013	0.0267417	1.71634e-09	0.00769025	0.539168	0.00922152	1.17786e-06	0.613152	2.94394e-05	0.32836	0.0114932	4.56898e-11	0.00221101	0.0020057	0.883504	0.00236491	0.741156	0.0296375	0.755795	9.7795e-07	0.262364	0.93964
MEDN300	Azelaic Acid	Organic Acid And Its Derivatives	0.208535	0.0792432	1.41877e-07	1.17573e-10	0.847014	8.21096e-09	0.225869	0.0254026	0.0922563	0.779145	0.0545344	0.889604	0.667289	0.393868	0.00140606	0.0010482	0.0374609	0.000424996	8.32046e-10	0.00663707	0.0352854	0.586687	0.349778	0.0864508	0.0815187	0.827527	0.00787445	0.129632	0.778036	0.582343	0.194102	0.723039	0.826497	0.431554	0.815385	0.259605	0.0315322	2.38076e-05	0.420481	0.00120189	0.0455528	0.00178262	0.896759	0.0996546	0.841785	0.0447205	0.351876
MEDN301	Caffeic acid	Organic Acid And Its Derivatives	0.413508	0.208581	0.134564	1.1289e-05	0.470853	0.229278	0.0689101	0.71314	0.265949	0.2204	0.998175	0.0115872	3.643e-07	0.524371	0.236483	1.8668e-05	0.455021	0.392542	8.88148e-10	8.0178e-27	0.0531638	0.00794644	0.210204	0.655391	0.492226	0.214291	0.932993	3.69088e-05	7.01766e-22	0.16288	0.00329919	0.517945	1.03095e-08	2.70605e-07	0.497927	0.00166999	0.0189069	0.00921978	0.240524	0.00507343	3.49319e-05	0.160528	0.72642	0.937062	0.00120936	0.00182995	0.00190647
MEDN305	Creatine	Organic Acid And Its Derivatives	0.000936397	0.0147199	0.0381882	9.0407e-06	0.0103141	0.00148845	4.21595e-07	0.629392	0.321132	0.0815217	0.283339	0.00285244	0.0055419	2.9689e-06	0.225833	0.0301556	0.194943	0.803366	4.2434e-14	1.22947e-07	0.000512432	0.851034	0.138385	0.522503	0.795851	0.40883	0.689247	1.37218e-10	0.93929	0.071973	5.22581e-05	0.761416	0.0287506	0.0297998	0.304009	0.193704	0.111891	0.42085	0.00291513	1.88167e-07	0.211008	0.162831	0.881615	0.00314538	0.00037947	0.0314754	0.0872664
MEDN308	Dl-2-Aminooctanoic acid	Organic Acid And Its Derivatives	0.00431452	0.823219	0.0611683	0.00697948	0.726512	6.37523e-11	0.0311069	0.000499664	4.48695e-21	0.0174919	0.000766935	0.0133706	0.143035	0.652392	0.320192	0.00578829	2.53041e-10	1.93382e-06	0.9677	0.463683	0.509636	1.44977e-05	0.400923	0.323349	0.533889	0.650112	0.160714	0.251247	2.6434e-05	0.000134685	0.0482152	1.16448e-21	0.210275	0.745155	0.778499	5.2728e-08	0.00318992	0.00300213	0.104218	0.0659348	0.561065	0.870408	0.0153904	0.623608	0.00578819	0.520615	0.000155733
MEDN309	D-Lactic acid	Organic Acid And Its Derivatives	0.0790432	0.958017	0.523456	0.502435	0.000607831	0.664589	0.00880971	3.4562e-07	0.00842947	0.0921871	0.30089	0.8899	0.613853	0.00814624	0.0776006	0.423276	0.141301	0.509737	0.558791	0.552309	0.153831	0.319297	0.19728	0.0945681	0.889778	0.00128108	0.621012	0.0148467	0.00118637	0.542331	0.214244	0.982778	1.83295e-10	1.78612e-05	0.037954	0.219162	4.51847e-21	7.0919e-12	2.11611e-29	0.0122523	0.303007	0.559972	0.00156775	1.60458e-07	7.74139e-07	0.809072	0.390612
MEDN310	DL-P-hydroxyphenyllactic acid	Organic Acid And Its Derivatives	0.778113	0.959599	0.794423	2.8902e-06	0.675643	0.228048	1.20232e-38	0.0515814	0.396949	0.554859	0.0030498	0.550179	0.0326777	0.0951054	7.42638e-05	2.63599e-11	7.76302e-05	0.526213	3.22962e-18	1.67201e-05	0.461107	0.573114	0.00497188	0.00244319	0.0267996	0.153067	0.335979	2.17613e-14	4.2362e-08	0.845402	2.41506e-05	0.000347974	0.327311	0.00073864	0.046055	0.560764	4.0017e-08	2.03169e-06	9.26147e-16	0.0973811	5.99637e-05	0.00126858	0.0876744	0.073534	5.13597e-40	4.93184e-06	0.693141
MEDN317	Hippuric acid	Amino Acid metabolomics	0.45474	0.0228792	0.568561	0.405741	0.464755	1.78952e-10	0.00956085	1.05349e-08	0.0132842	0.745568	0.0696113	0.624723	0.419762	0.342231	0.0955864	0.78291	0.50989	6.82228e-06	0.00447133	9.21604e-20	0.547225	0.624473	0.453848	0.403632	0.56178	0.280708	0.787545	0.0830293	3.71294e-19	0.450158	0.732214	0.255329	0.00103406	0.834317	0.373817	0.224071	0.536507	0.0166465	0.125988	0.880606	0.62451	1.5261e-05	0.325393	2.10967e-05	7.93334e-05	0.714059	0.000237662
MEDN319	Homovanillic acid	Organic Acid And Its Derivatives	0.0128387	0.894015	0.882164	6.49955e-06	0.62361	0.00492718	0.0854407	0.330342	0.0756718	0.0912293	0.464828	0.0909034	5.83772e-09	0.0423843	0.0542205	0.000217868	0.341782	0.113575	3.17499e-06	0.221053	0.00071091	3.79957e-05	0.252171	0.342927	0.51465	0.203637	0.18071	7.80773e-05	0.219704	0.000391197	0.0594804	0.0332662	0.0661238	0.205327	0.307618	0.0243383	0.468847	0.208929	0.0806717	0.0536892	0.376543	0.110769	0.00310575	0.0655503	7.70503e-05	0.958978	0.011089
MEDN320	Hydrocinnamic acid	Organic Acid And Its Derivatives	0.419611	0.505475	0.082921	0.144206	0.194533	0.955808	0.189796	0.966804	0.14204	0.399174	0.143235	0.060142	2.05141e-16	0.433155	0.732142	0.1578	0.0507864	0.302859	0.015542	2.46905e-16	9.64997e-09	4.32919e-07	0.0217995	0.000324097	0.0273866	0.48767	0.237689	0.59054	1.11782e-16	0.000130128	0.422484	0.258467	0.000144847	1.52409e-12	0.383447	0.0500115	0.264644	0.694746	0.941015	7.95905e-06	0.00340672	0.708909	0.439059	0.269864	0.051222	0.00412151	3.94418e-10
MEDN322	Kynurenine	Organic Acid And Its Derivatives	9.8488e-11	0.869349	0.000220372	7.00192e-15	0.00768145	0.602841	3.96114e-18	0.0860199	0.206056	0.00120149	2.78669e-21	0.0738082	2.36181e-14	0.382127	0.925325	2.68236e-06	2.92383e-06	0.0771345	2.08369e-14	0.000434277	2.92391e-06	0.000272411	0.00931553	0.266794	0.0485084	0.254509	0.0404586	1.5302e-05	0.340301	1.73259e-11	0.0314468	0.00331175	0.948901	0.808606	0.913625	0.0185509	0.00766768	0.00158675	0.000954807	0.000742212	0.633527	0.108174	0.889014	0.0305853	3.96327e-09	0.830584	0.0089841
MEDN323	Kynurenic acid	Organic Acid And Its Derivatives	1.49182e-05	0.080074	0.0740389	4.45985e-16	0.53452	0.177049	1.52542e-12	0.156157	0.670097	0.109824	0.837924	0.0100477	0.128721	6.80564e-10	0.0119701	7.45546e-12	0.138395	0.410437	1.18019e-51	5.02043e-14	0.0105254	0.0548894	9.60708e-08	3.76193e-08	0.122857	0.00329241	0.0200337	2.01612e-18	0.000499452	0.0304198	0.000152717	0.00405867	0.0200158	1.0637e-05	0.0198804	0.496928	5.54697e-07	0.00185396	5.82109e-06	0.0278306	0.146916	0.624685	0.0395753	0.0227325	3.97532e-17	1.34782e-05	0.716732
MEDN324	L-3-Phenyllactic acid	Organic Acid And Its Derivatives	0.376481	0.17268	0.419879	0.0100596	0.0469756	0.000153362	1.71865e-06	0.149789	0.889573	0.796478	0.0195241	0.220304	0.0308772	0.689931	0.000492697	4.93054e-05	0.298428	0.449256	1.63249e-23	3.28166e-05	0.0209724	0.386367	7.88058e-05	2.21782e-07	0.0887693	0.003947	3.32931e-06	3.305e-12	2.9259e-07	0.0455122	0.000355886	0.922698	0.0632155	1.5699e-07	0.156351	0.813977	0.0176514	0.810347	2.0148e-05	0.628227	0.823817	0.788537	0.000780357	0.524002	2.54634e-05	0.158972	0.86473
MEDN335	Methylmalonic acid	Organic Acid And Its Derivatives	0.0058802	0.207586	0.866323	0.907762	5.4007e-07	0.538227	4.09939e-07	0.540823	0.0190414	0.708676	0.949554	0.218878	1.92689e-05	6.00861e-07	0.0051435	0.000198997	0.651441	0.205913	0.00556076	5.85828e-05	0.240325	0.149076	0.304308	0.516416	0.855977	0.568647	0.36457	1.23341e-08	8.57579e-06	1.67182e-05	0.954951	0.212938	2.99849e-11	5.68493e-14	0.0800035	0.196333	1.18021e-16	4.09183e-08	5.36357e-118	0.0606648	3.40688e-06	0.1186	0.00110222	1.64562e-06	3.17189e-06	2.68069e-06	0.0415595
MEDN338	phenyllactate (PLA)	Organic Acid And Its Derivatives	0.282948	0.0813501	0.969371	0.0301388	6.03368e-06	4.41803e-05	6.81648e-14	2.01923e-05	0.470828	0.536487	0.0138294	0.78935	0.00408917	0.0492351	0.00305502	0.0739621	0.0242766	0.0382849	2.4245e-22	7.63998e-05	0.15311	0.598447	4.14338e-07	1.50633e-07	0.00296058	0.000314534	4.3311e-06	4.22698e-14	5.97589e-07	0.0129952	0.00736746	0.14427	0.164411	1.27158e-12	0.0116367	0.449297	1.97541e-05	0.279244	5.3907e-12	0.0630779	0.894337	0.542655	6.47425e-05	0.942926	1.56323e-06	0.207686	0.000395661
MEDN339	Phenylpyruvic acid	Organic Acid And Its Derivatives	3.47132e-05	0.0530816	0.0140231	6.03495e-06	0.0521712	0.0208717	1.58588e-12	0.0497347	0.5281	0.0132592	8.94714e-18	0.177787	9.48464e-14	6.88053e-07	0.721355	0.735766	0.0165201	0.000493888	4.94828e-06	0.0721007	1.10542e-08	0.00110066	0.0697456	0.50168	0.0031704	0.152058	0.900784	0.0830933	0.0095465	2.74137e-07	0.000401576	0.372505	2.03239e-07	6.2894e-06	0.884131	0.344262	0.00830986	0.547066	0.00898518	1.43466e-07	0.364432	0.00172869	0.0142993	2.88156e-05	0.381195	0.0258185	0.00320909
MEDN344	SubericAcid	Organic Acid And Its Derivatives	1.70792e-05	0.562737	0.00010048	8.09333e-10	0.152967	0.00147184	0.0279125	0.130963	0.664579	0.659994	0.0403281	0.01062	0.00252882	2.37696e-10	0.019031	0.0274808	0.19668	0.0673256	7.84631e-13	5.08277e-06	2.37626e-06	0.342809	0.147533	0.412478	0.638784	0.943198	0.318706	0.000118914	0.87189	0.00464004	0.423366	0.16514	0.478989	0.356642	0.504963	0.069011	0.0370465	1.81398e-05	0.431855	0.301173	0.000610468	0.57804	0.118328	0.796378	0.0469005	0.001122	0.0363321
MEDN345	1,3,7-TRIMETHYLURIC ACID	Organic Acid And Its Derivatives	0.405416	0.38681	0.000165121	0.0499702	0.88278	0.000120758	4.71913e-22	5.08074e-05	7.92971e-09	0.745842	8.05853e-05	3.58535e-07	0.130029	0.0135512	0.244825	4.31193e-07	2.05094e-12	0.229771	1.05208e-11	0.0329816	0.377868	0.0816996	0.557456	0.392293	0.568335	0.265971	0.92275	0.0164646	0.152537	0.0701625	0.0135748	1.59214e-36	0.408191	0.256824	0.27088	1.22882e-08	1.00446e-11	0.000602076	6.64856e-05	0.0612655	1.87819e-05	0.997014	0.000221662	0.593673	1.76951e-31	0.0122015	0.422425
MEDN362	LysoPE 18:1	Lipids-Phospholipid	2.65984e-06	0.00269903	0.248664	0.000429808	1.69397e-05	0.00511612	0.64165	6.13014e-07	0.123784	0.0547147	0.0286014	0.961944	0.745459	0.000239844	0.423353	6.13379e-05	0.0041034	0.02635	0.00107236	0.196192	0.288755	0.0753194	0.00026032	9.06453e-08	3.28926e-05	8.03919e-09	3.5245e-07	0.00153627	0.00195483	0.895703	0.0626786	0.0562835	0.112053	0.00780191	0.00646353	0.0204542	0.00442162	0.100893	6.55191e-05	0.64102	0.830153	0.263549	0.00825489	0.0428143	0.0317783	0.284199	0.978133
MEDN366	LysoPE 16:0	Lipids-Phospholipid	1.47206e-08	0.528803	0.00317243	0.694966	3.86379e-16	0.0294817	0.00847103	0.677769	0.0251333	0.603962	0.00058068	0.476445	0.309248	0.048074	0.123537	0.000218077	0.00338897	0.790073	2.3913e-05	0.415784	0.349515	0.727491	0.133276	0.000264855	0.153914	0.0332948	0.00617383	0.0328321	0.376332	0.00684671	5.10333e-07	0.00715175	1.01849e-05	1.71782e-08	0.000721334	0.00118569	0.000298701	0.227905	1.68822e-05	0.164436	0.414046	0.341059	0.000165719	0.333984	6.68432e-07	0.15931	0.169314
MEDN368	LysoPE 14:0	Lipids-Phospholipid	0.0186877	0.23816	0.323653	0.017151	3.69128e-09	0.570677	0.00571929	0.00774512	0.436943	0.110847	0.0023329	0.0129059	0.428616	2.6306e-11	0.253093	3.35838e-06	0.0741092	0.918033	1.30264e-06	0.367569	0.949351	0.239879	0.0370419	0.00239555	0.00025949	0.000127089	1.16364e-05	0.037951	0.532343	0.125209	0.535439	0.126771	0.0859273	0.000311727	0.569485	0.893147	0.0313689	0.972173	0.0160622	0.0531747	0.0985559	0.0573262	0.00203475	0.289701	4.24346e-05	0.368376	0.359859
MEDN372	LysoPA 16:0	Lipids-Phospholipid	1.98601e-08	0.406607	0.0070356	0.502418	0.0810756	3.18157e-28	0.0347006	0.000216218	0.562242	0.375604	1.90294e-06	0.0116308	2.52507e-05	0.134951	0.0910877	0.0871861	0.602714	2.82721e-06	0.943044	0.826371	0.0310456	4.07808e-06	0.49502	0.828525	0.559561	0.423573	0.0187062	0.0159034	0.712501	0.00370315	3.2856e-06	0.850287	2.02194e-40	8.44859e-06	0.0279658	0.712518	0.00996723	0.0369599	0.953322	0.00378155	0.826819	6.31572e-05	0.000408216	9.65327e-09	0.046859	0.143002	0.0112542
MEDN376	9,10-DiHOME	Oxidized lipid	0.0271537	0.829152	0.0216003	0.0265849	0.230633	9.37336e-08	0.0839596	0.167853	0.0999503	0.731115	0.151973	0.983715	2.01386e-07	0.372444	0.203414	0.731051	0.178652	0.156835	0.0833618	0.559449	1.36012e-06	0.0025061	0.525782	0.474335	0.103142	0.0375565	0.229221	0.107456	0.186353	0.00422694	0.0803804	0.0231983	1.84465e-25	4.35582e-06	0.456308	0.0156488	0.311315	0.00241414	0.374506	0.899043	0.987608	0.245054	0.144296	0.878488	0.548224	0.480677	0.0450267
MEDN378	γ-Linolenic Acid（C18:3n6）	Lipids_Fatty Acids	0.527514	0.0953065	0.591352	0.960294	0.0038379	9.1034e-05	6.90144e-07	0.095849	0.01101	0.0317712	0.105082	0.0223054	0.472713	7.25364e-11	0.881	0.703733	0.111053	0.0968355	0.374797	0.442887	0.034446	0.0503013	0.974309	0.88581	0.585672	0.469249	0.3211	0.517429	0.0342344	0.324748	0.485646	0.000349882	2.88088e-12	0.038539	0.926197	0.00324857	0.174889	0.840009	0.00655299	0.238654	0.329816	0.762535	0.454003	0.368173	0.000957891	0.021967	0.532377
MEDN380	Palmitoleic Acid （C16:1）	Lipids_Fatty Acids	0.127439	0.0357317	0.693277	0.62328	0.117186	0.0278973	0.00203623	0.0135631	0.0146578	0.867334	0.00130426	0.0522851	0.00417768	4.99706e-51	0.551354	0.488167	0.503021	0.685013	0.00454008	0.410444	0.307568	0.0939853	0.0276534	0.021063	0.655922	0.817193	0.0256759	0.214074	0.0167731	0.0291342	0.895685	0.300843	0.00801945	0.00139651	0.149651	0.00612094	1.45162e-08	0.0577998	0.00656336	0.904999	0.996101	0.6445	0.136714	0.460227	0.000834769	4.31039e-05	0.0265376
MEDN381	Palmitic Acid/Hexadecanoic Acid (C16:0)	Lipids_Fatty Acids	0.127463	0.900189	0.544171	0.153825	3.81976e-05	0.13952	2.60403e-07	0.798237	0.581308	0.0734354	8.06173e-06	0.244627	0.826956	7.31486e-21	0.362109	0.679742	0.541827	0.25398	0.443208	0.0783021	0.0364531	0.411458	0.562878	0.79127	0.953728	0.278873	0.597264	0.704628	0.022092	0.540181	0.393867	0.0184033	0.00804996	0.0645627	0.469253	0.00213182	1.25948e-05	0.0203571	0.0127869	0.315684	0.151194	0.128663	0.735237	0.00590506	0.000506966	2.85327e-06	0.652494
MEDN383	Linoleic Acid （C18:2n6c）	Lipids_Fatty Acids	0.00590724	0.149524	0.579635	0.564659	0.0533306	0.468509	9.74119e-05	0.0257395	0.0942386	0.448231	0.000126437	0.02019	0.140608	1.40149e-12	0.915061	0.796329	0.674072	0.271417	0.529532	0.967627	0.0954558	0.0440464	0.996309	0.0747748	0.140238	0.269919	0.444747	0.309865	0.645183	0.245588	0.404137	0.0267983	0.0282024	0.00272205	0.0462686	0.0818351	0.0724643	0.0453144	0.00570309	0.0262477	0.000769396	0.743963	0.773952	0.0238566	1.56037e-05	4.27042e-06	0.998208
MEDN385	Lauric Acid/Dodecanoic acid（C12:0）	Lipids_Fatty Acids	0.0293674	0.00877205	0.270909	0.971737	0.00197367	0.0979551	0.00736655	0.297046	0.00859171	0.387743	0.0129695	0.213228	0.0181073	2.95006e-24	0.208754	0.256526	0.936492	0.261075	0.662079	0.508079	0.929465	0.550986	0.000238535	0.388039	0.940341	0.104606	0.855466	1.50113e-06	0.633116	0.000491784	0.496038	0.0116818	0.294034	3.57026e-08	0.565274	0.00162587	2.29928e-06	0.350184	1.81941e-05	0.524908	0.791019	0.377247	0.00285837	0.918634	0.00364328	6.85339e-07	0.0527919
MEDN389	Dodecanedioic aicd	Organic Acid And Its Derivatives	0.191722	0.386872	0.784984	7.26438e-05	0.0170534	0.394422	0.628499	0.130333	0.0681515	0.444129	0.0283779	0.000399942	3.01724e-08	9.07966e-09	0.998966	0.0484954	0.0585327	0.717571	0.0367203	4.32356e-05	5.2623e-05	0.840204	0.242413	0.584613	0.0699485	0.155338	0.0118413	0.0763604	0.359775	0.0272686	0.0122155	0.0244686	5.03149e-06	0.000452087	0.335104	0.0336267	0.104964	0.14128	0.601812	2.3076e-05	0.0861057	0.0487521	0.953065	0.268021	0.374255	0.0652135	0.0280001
MEDN390	cis-5,8,11,14,17-Eicosapentaenoic Acid（C20:5n3）	Oxidized lipid	8.00317e-08	0.120509	0.368462	0.0408968	7.85691e-08	0.00161972	0.0617228	0.389325	0.754616	0.958906	0.657874	0.265484	0.784959	0.844617	0.485896	0.188541	0.0148979	0.14753	0.613814	0.26383	0.554281	0.468985	0.697818	0.298138	0.293737	0.0283651	0.266573	0.0521677	0.679856	0.0432603	3.51882e-07	0.152608	0.0583487	0.980457	0.189462	0.00504749	0.0682019	0.214977	0.38985	0.923699	0.421636	0.000178666	0.488243	0.217555	0.000145331	0.674777	0.961886
MEDN400	α-Linolenic Acid（C18:3n3）	Lipids_Fatty Acids	0.647036	0.126061	0.502729	0.435871	0.0411069	0.179207	6.10051e-06	0.122967	0.0632416	0.790514	0.224291	0.0614189	0.0220812	1.37488e-18	0.724357	0.0356835	0.493443	0.824466	0.909744	0.735369	0.59923	0.0623104	0.636634	0.0122759	0.081677	0.628713	0.954854	0.112576	0.989984	0.0399314	0.118663	0.00165981	0.819775	0.000405412	0.253379	0.00382021	0.00749699	0.0239193	0.000489027	5.06556e-05	3.00138e-05	0.102488	0.91083	0.119306	1.59854e-08	1.70078e-06	0.561062
MEDN404	(S)-(-)-2-HYDROXYISOCAPROIC ACID	Organic Acid And Its Derivatives	0.00170762	0.000418447	0.0398224	0.14276	2.69602e-10	0.000173108	9.39418e-09	1.22019e-05	0.379565	0.0286565	7.29464e-07	0.422065	0.0206348	0.353828	0.114485	0.0726349	4.13755e-05	0.0152714	7.68508e-13	0.961865	0.488422	0.547191	0.000147049	0.00021459	0.000622055	0.000143749	8.45711e-07	0.0118767	0.00385323	0.0375239	0.0352479	0.194985	0.0413171	1.21213e-12	4.71426e-07	0.0135329	1.26409e-06	0.26835	1.33308e-10	0.632857	0.393499	0.530499	7.08571e-05	0.0799444	0.718188	0.0661343	0.00112426
MEDN406	3-(3-hydroxyphenyl)propionate acid	Organic Acid And Its Derivatives	0.264665	0.225324	0.274058	0.539142	0.571237	0.000564797	0.018638	0.0659172	0.468789	0.706431	0.626186	0.284432	2.20272e-05	0.763149	0.832154	6.977e-11	0.32728	0.00117962	0.000177298	9.30305e-09	0.512167	0.0477381	0.000215606	1.86254e-12	0.136769	0.0212833	0.0580344	0.0101004	1.48485e-11	0.0197169	0.129949	0.0219758	0.0130662	2.64522e-09	0.0862855	0.174682	0.115243	0.642454	0.49874	0.00460478	0.000415304	6.02754e-05	0.428359	0.179073	0.000293234	0.00553903	0.0359323
MEDN410	4-Hydroxybenzaldehyde	Benzene and substituted derivatives	0.39181	0.341754	0.00898841	0.000240416	0.00115795	0.00548774	0.0102837	0.201804	0.0114617	0.0250234	4.04349e-05	0.376523	0.476224	0.000367771	0.0571448	0.0220701	0.000748731	0.000784763	0.00428409	0.592664	0.230814	0.335598	0.387889	0.234704	0.411126	0.893586	0.640076	0.620531	0.219557	0.986208	2.56291e-06	0.164538	0.135836	0.017918	0.766693	0.00126209	0.00382229	0.0690959	0.892242	0.629425	0.0394475	0.00995178	0.294095	0.073937	0.138947	0.0572076	0.0154204
MEDN419	Uridine5-monophosphate	Nucleotide metabolomics	0.814567	0.0603468	0.100803	0.00617222	2.8877e-08	1.57111e-13	0.250556	0.0308905	6.38631e-06	0.290041	0.000337668	0.919345	0.0685399	0.434357	0.845039	0.478756	2.85583e-07	1.58826e-10	0.819755	0.641469	0.453536	0.449726	0.144052	0.117924	0.758615	0.0224094	0.230932	0.205666	0.0955036	0.0267496	0.0960175	0.000754111	1.90453e-14	0.033322	0.15438	5.96704e-06	0.072716	0.245611	7.70344e-05	0.0427848	0.139723	0.782907	0.261039	3.15409e-05	0.000718174	0.666493	0.239548
MEDN421	Cyclic AMP	Nucleotide metabolomics	1.14783e-07	0.0489553	0.0109214	0.00314663	9.79066e-05	1.20466e-06	0.0127295	0.00626857	0.00224712	0.00032652	0.0263265	0.728622	0.0182694	2.37536e-08	0.000231935	0.0264263	0.193448	0.0339184	3.23178e-05	4.70721e-14	0.0632939	0.00140312	0.228607	0.00453567	0.672387	0.0309853	0.451012	6.44112e-08	0.00168166	0.000109444	0.000407018	1.80501e-10	0.164514	0.444141	0.811109	0.0407001	6.13093e-05	6.35365e-13	0.239604	3.99088e-11	7.89026e-21	3.00138e-08	0.113982	0.0144279	1.29135e-14	0.00784064	0.0648415
MEDN425	trans,trans-Muconic acid	Organic Acid And Its Derivatives	0.289617	0.859186	0.0707996	0.0154476	0.000186843	0.00962099	0.00695952	0.00200398	0.0829308	0.236024	0.022499	0.0202194	0.470768	0.756916	0.0565419	0.894053	0.770836	0.734237	0.51127	0.132816	0.522728	0.168163	0.534115	0.759216	0.178318	0.765142	0.175606	0.00756865	0.511307	0.153499	8.63315e-06	0.264786	0.819557	0.420759	0.477057	0.653055	0.00139273	0.0409366	0.54055	0.127472	0.609966	0.956574	8.47472e-12	0.887806	0.0102092	0.672199	0.673126
MEDN429	3-Hydroxyhippuric acid（m-Hydroxyhippuricacid）	Organic Acid And Its Derivatives	0.75018	0.034571	0.258018	0.0388488	0.0539688	0.051653	0.358488	0.0191217	0.0759675	0.960938	0.0115483	0.220086	0.00636154	0.195843	0.141231	2.59179e-10	0.12602	0.0740985	4.4227e-10	7.32854e-20	0.981505	0.194472	0.00116341	1.63305e-10	0.0706014	0.134619	0.0617837	0.000377616	2.48684e-28	0.0312726	0.0118121	0.574723	0.0011991	5.42562e-10	0.15702	0.702045	0.0106833	0.300813	0.0143197	0.0431945	0.349117	0.445633	0.143944	0.416684	7.32284e-07	0.00578656	0.559174
MEDN431	2-（dimethylamino）guanosine	Nucleotide metabolomics	1.26572e-11	0.10648	0.14535	4.02344e-05	0.275773	2.32749e-07	0.448595	0.000206964	0.579771	0.0076785	0.000685509	0.522363	0.00296613	1.01825e-17	0.0893191	0.0181088	0.397353	2.26098e-09	2.3901e-08	3.36694e-15	2.38306e-05	0.00755347	0.0134279	0.0938022	0.696084	0.380432	0.329156	5.51463e-19	0.000596318	0.00128694	3.57625e-05	0.442518	0.576624	0.116368	0.535369	0.00797612	0.00830402	0.000283232	1.18381e-07	1.28813e-08	0.198225	0.00396348	0.453289	0.231876	3.86686e-10	0.919997	0.889016
MEDN441	Eudesmic acid (3,4,5-trimethoxybenzoic acid)	Benzene and substituted derivatives	0.212712	0.611876	0.648878	4.21734e-05	0.0289327	0.997242	0.391072	0.497513	0.0922355	0.229789	0.285234	0.172557	0.0306161	0.179951	0.795562	0.157991	0.0852926	0.377613	0.150337	0.125155	0.106662	0.0114163	0.739979	0.65902	0.00114272	0.495487	0.606458	0.273562	0.77324	0.00296201	0.678769	0.531736	0.398967	0.403748	0.55425	0.464462	0.379402	0.737751	0.330537	0.146729	0.894898	0.724357	0.319209	0.890593	0.0808603	0.806243	0.176329
MEDN462	D-Glucopyranose	Carbohydrate metabolomics	0.0239856	0.580232	0.0055074	0.867162	0.813196	3.56527e-06	0.327332	0.148501	6.70403e-05	0.55027	1.31932e-10	0.386397	0.575255	0.0456752	0.135042	0.352401	0.000551004	0.524564	0.0021475	0.083158	0.646625	0.00116097	0.707104	0.767643	0.572005	0.885518	0.0448369	0.038812	0.56994	0.145056	8.88638e-10	0.00106544	3.25808e-07	0.225218	4.47507e-05	0.00391132	0.0896443	0.145455	0.151212	0.000206747	0.793189	0.292404	0.259401	2.18144e-41	0.233014	0.623123	0.560369
MEDN486	Palmitaldehyde	Lipids_Fatty Acids	0.797026	0.00110097	0.0167945	2.30424e-07	0.471469	7.70161e-05	9.46436e-09	0.426704	0.31705	0.0352569	0.110915	2.6459e-05	0.147361	0.0195544	0.313625	0.571818	0.102237	0.000464519	0.586602	0.0492008	0.209086	0.324119	0.0603449	0.0158087	0.581236	0.028191	0.611532	0.567784	2.58124e-05	0.262124	0.666494	0.210903	0.494938	0.184293	0.0285724	0.077715	0.260552	0.422213	0.086679	0.407791	0.393271	0.0664992	0.386565	0.596145	0.000847105	0.562744	0.151249
MEDP009	L-Tyrosine	Amino Acid metabolomics	0.22411	9.22804e-13	0.53714	0.014665	1.4456e-06	0.0458527	8.79201e-21	3.52243e-06	0.00251332	0.0173897	1.64968e-29	0.864769	0.104624	0.00058637	0.00164414	0.374576	2.30537e-19	0.026683	0.00054181	0.236353	0.236396	0.820993	0.00770601	0.0541653	7.86247e-06	0.00175036	0.00232997	0.571678	0.668523	0.855208	0.386491	3.76338e-05	0.229422	0.779988	0.0582824	0.254003	0.00276322	0.0546514	3.3358e-06	0.0378813	0.29897	0.00335209	0.0589241	0.585603	0.076082	0.0945707	0.372448
MEDP010	L-Arginine	Amino Acid metabolomics	0.000702537	7.35136e-14	0.514869	1.86037e-12	0.62029	0.00016174	0.540085	0.0288155	0.653942	0.0152029	0.905977	0.751218	0.777963	0.295089	0.00914928	0.315601	6.8974e-05	0.132558	0.0145975	0.00165739	0.247184	0.684678	0.744656	0.235447	0.491113	0.747754	0.34027	0.916264	0.529556	0.150508	0.0150091	0.163101	0.010822	0.164899	0.92543	0.596261	0.00677786	0.033452	0.0103762	0.196726	0.047881	0.0269588	0.456121	3.27375e-05	0.440524	0.861741	0.716708
MEDP011	L-Lysine	Amino Acid metabolomics	5.74828e-05	8.80367e-11	1.13835e-22	0.0268402	1.78556e-35	7.22469e-17	1.31844e-18	0.0117631	0.60805	1.99707e-07	3.18337e-34	0.164279	0.342946	0.000403329	2.70888e-08	0.546566	1.59468e-156	5.47948e-09	0.00020603	0.0409954	0.373206	0.548925	0.0100112	0.376078	0.0403317	0.140228	0.638058	0.376826	0.701573	0.0335814	0.971431	0.161921	0.833571	0.121688	2.29808e-09	0.00239307	0.953935	6.68728e-05	0.567718	0.00174899	0.00248895	0.934304	0.0591271	0.15943	0.972563	0.00648112	0.87428
MEDP012	L-Ornithine	Amino Acid metabolomics	0.0167802	6.49525e-09	3.24182e-18	2.67089e-19	1.53225e-17	3.77122e-13	7.90275e-07	6.64489e-25	3.22674e-05	3.13664e-10	4.69213e-18	0.162368	0.128124	7.89848e-06	0.000376681	0.199334	1.2238e-29	9.19534e-05	1.59808e-06	0.102437	0.46567	0.0172582	0.129982	0.443116	0.0490044	0.017011	0.0110461	0.00635763	0.435366	4.9931e-05	0.171588	0.940071	0.000579268	0.521043	1.15419e-05	0.0330111	1.93243e-05	5.84022e-12	2.80779e-05	0.016257	0.186717	0.027746	0.000244176	7.21346e-07	0.287998	0.0885779	0.0156484
MEDP018	L-Isoleucine	Amino Acid metabolomics	0.000199674	0.00107564	0.0446916	7.32146e-17	0.000252558	1.24744e-11	0.000398047	1.18226e-06	0.205023	0.51377	0.203868	0.0068676	0.000128264	0.853755	0.00506375	0.00557305	0.00506392	2.91501e-05	3.71781e-08	0.453418	0.99233	0.162939	0.545809	0.46667	0.277558	0.208733	0.803237	0.542383	0.46349	0.109592	0.0111647	0.00123873	0.0410695	0.0885891	0.566675	6.35834e-05	0.336717	0.134245	0.125357	0.793261	0.317134	0.164941	0.00215257	0.412439	0.00384448	0.000421615	0.976435
MEDP019	L-Leucine	Amino Acid metabolomics	0.00293618	0.00271471	0.00938524	4.25965e-15	0.13435	1.62672e-07	2.01401e-05	0.0199574	0.236356	0.545034	0.0739439	0.00525235	3.16053e-18	0.339145	0.000582263	0.00030572	0.175201	0.0110322	1.19228e-14	0.00935077	0.531349	0.0772291	0.402504	0.0660911	0.00993133	0.68419	0.63718	0.167493	0.661821	7.61269e-05	0.111943	0.0023938	0.000774051	9.56969e-08	0.873918	2.09836e-05	0.00442855	0.000656055	0.00241267	0.703753	0.081988	0.457904	0.246299	0.990642	0.00180659	0.000155409	0.00117493
MEDP020	L-Methionine	Amino Acid metabolomics	0.185474	1.29121e-28	0.000423522	0.000592697	0.000248357	1.51536e-11	4.80058e-24	4.19756e-06	4.691e-07	1.09951e-08	6.20667e-28	0.663629	0.965653	0.144228	6.87107e-09	0.469141	8.51333e-40	8.32604e-06	0.205944	0.353491	0.956312	0.074233	0.249011	0.294077	0.0149972	0.013631	0.499707	0.382918	0.398106	0.533836	0.250026	5.74724e-10	0.896087	0.964594	4.95316e-06	0.00106704	0.000382155	0.00085587	0.0294458	0.365478	0.300865	0.00067135	0.463448	0.201324	0.093051	0.244023	0.861413
MEDP026	L-Valine	Amino Acid metabolomics	7.6726e-05	0.00107605	3.23022e-07	0.947291	0.476422	1.66136e-14	0.62541	9.30505e-14	0.592397	0.324051	0.441181	0.444476	2.57978e-07	0.00967174	0.0972769	0.607841	0.191391	0.0216085	0.296834	0.102503	0.024277	0.58997	0.327683	0.55083	0.622056	0.141785	0.0281071	0.597292	3.80355e-05	0.92614	0.0862623	0.00014579	1.16715e-05	0.625856	0.47326	0.537655	0.0112577	0.0273719	0.309264	0.408219	0.0171801	3.13778e-07	0.0163933	0.000247058	0.000120635	3.9172e-05	0.116899
MEDP034	3-N-Methyl-L-histidine	Amino Acid metabolomics	0.00015113	0.327388	0.00439412	1.62501e-09	0.587271	1.98893e-12	0.0422705	5.68369e-05	0.222134	0.203859	0.40208	0.631716	0.0162262	0.452274	0.233833	0.00168279	0.431166	1.40517e-07	1.80315e-09	2.2264e-05	0.590849	0.00213589	0.0338706	0.203412	0.089814	0.0490394	0.0186101	0.000317317	0.00130178	9.90786e-40	0.0608831	0.494229	0.722642	0.175867	0.348211	0.126391	0.678056	0.77178	0.342877	0.0347961	0.0286222	0.187845	0.11512	0.360417	0.0512067	0.435395	0.0867363
MEDP036	5-oxoproline	Amino Acid metabolomics	0.147238	0.0751087	0.0234731	0.014174	0.0960892	0.00736419	0.275151	0.0544038	8.74292e-266	0.00591532	6.74956e-05	0.983908	0.611434	0.0824183	0.104831	0.565076	0.0340837	0.00115978	0.0457199	0.633419	0.70061	0.111692	0.245257	0.0460637	0.366358	0.016244	0.882288	0.488105	0.0609389	0.545372	0.0527375	1.97838e-05	0.00260387	0.336218	0.764298	0.0259488	0.00606977	0.0037205	0.000587043	0.00130292	0.00507409	0.239364	0.0628852	4.5202e-06	0.0064216	0.0273884	0.0569885
MEDP058	L-Saccharopine	Amino Acid metabolomics	0.00617563	0.603515	1.10577e-06	0.128344	0.259392	3.90829e-08	0.000582938	4.10825e-09	0.032783	0.107044	0.0062423	0.00669625	0.337206	0.189816	0.00266308	0.876814	0.00736081	3.05079e-13	0.583904	0.0905631	0.0965971	0.610868	0.782859	0.208095	0.97739	0.59033	0.733224	0.261423	0.77522	0.926757	8.31008e-06	0.0329595	0.497897	0.0572745	9.08625e-08	0.0155654	0.923414	0.748103	0.0192432	0.0108675	0.110835	2.63288e-06	0.00750676	0.036127	0.00515069	0.0928266	0.0357512
MEDP061	N,N-Dimethylglycine	Amino Acid metabolomics	1.7417e-07	0.000119502	1.6166e-09	0.789677	0.951866	0.000615864	0.0749917	1.93516e-09	0.857874	0.00130042	0.456049	0.57686	1.87447e-08	0.416573	0.0351676	0.231598	0.030593	0.802216	0.1477	0.60995	0.218995	0.035714	0.365814	0.554097	0.916503	0.242117	0.811312	0.521516	0.00881125	0.618833	0.0308004	0.193837	5.97398e-12	0.789464	0.0176541	0.426463	0.107862	0.0244025	0.000903977	0.815092	0.0174004	3.05579e-06	0.196983	0.0366258	0.959733	0.273687	0.240029
MEDP062	N6-Acetyl-L-lysine	Amino Acid metabolomics	5.3031e-09	0.941949	0.0353249	1.56764e-10	0.099769	0.802671	4.50115e-11	0.293767	0.00733604	0.912373	0.518687	5.41519e-09	0.0022463	0.0443719	0.00666888	0.000122942	2.9573e-11	0.94308	1.7504e-08	1.30896e-07	0.00237649	0.391684	0.629962	0.817224	0.494621	0.873807	0.0155331	5.29693e-11	0.520018	2.27736e-06	0.12901	1.36866e-07	0.0592838	0.587422	0.774625	0.00100472	4.53522e-08	0.00244931	0.0147626	0.565058	0.000236864	0.10194	0.191492	0.494619	0.000307222	0.000591956	0.253775
MEDP066	N-Acetyl-L-tyrosine	Amino Acid metabolomics	1.24845e-08	1.71765e-05	0.407425	4.60181e-15	0.145026	0.133595	1.61983e-13	0.000250558	0.601223	0.14484	1.91121e-07	0.0160064	4.84531e-07	0.013115	0.000158978	8.15571e-07	5.13839e-05	0.534891	1.83364e-29	0.117771	0.000205819	0.00458139	5.44082e-06	0.0884544	0.00115366	0.00268458	1.82346e-05	0.000163977	0.175639	0.000782326	1.07437e-05	0.0419938	0.620662	0.148861	0.214175	0.131133	0.0439298	0.0175417	3.62746e-05	0.00899419	0.404982	0.984487	0.335856	0.590878	4.36857e-08	0.0154817	0.118084
MEDP079	S-(5-Adenosy)-L-homocysteine	Amino Acid metabolomics	5.74829e-20	0.0386518	0.291767	0.00329179	0.00757235	6.55569e-05	0.000411305	2.25028e-05	0.0924678	0.182868	0.126274	0.00140918	7.5022e-10	0.587668	0.000684726	0.0236154	6.38541e-07	0.00229027	2.29513e-06	0.000826233	7.37187e-07	0.0019572	0.0558717	0.788649	0.703584	0.191439	0.189231	9.2492e-08	0.396364	2.26821e-09	1.04629e-07	0.00441832	0.255966	0.248693	0.184721	0.000178097	0.00820254	2.39781e-05	0.00516143	0.0047133	0.122664	0.64127	0.133685	0.575446	0.00321178	0.714502	0.0138643
MEDP082	S-Sulfo-L-cysteine	Amino Acid metabolomics	0.400672	2.86403e-05	0.00544701	0.00510714	0.0002151	0.222636	0.0380511	0.760425	0.0301517	0.000640747	0.00143187	0.0993227	0.0256464	0.029323	0.031065	0.0135905	0.831755	0.0697862	0.782769	0.751493	0.612075	0.567996	0.537942	0.029381	0.596998	0.262253	0.229589	0.831406	0.704299	0.729648	0.619301	0.180218	0.962016	0.111861	0.0773539	0.222577	0.6848	0.0654411	0.0625779	0.674865	0.0157832	0.0372558	3.66096e-06	0.212898	0.836688	0.814468	0.813572
MEDP084	Trimethylamine N-oxide	Amino Acid metabolomics	0.000311454	0.173421	0.484291	1.17592e-09	0.0864067	0.0155813	0.64759	9.8064e-05	0.00215512	0.739541	4.29579e-11	4.24582e-05	0.0102946	0.508653	0.158425	0.00828044	0.147531	0.109595	3.43506e-14	1.37366e-32	0.000193541	0.151026	0.747176	0.139784	0.0163291	0.125793	0.315622	2.17796e-08	0.0023843	5.03867e-05	5.3998e-07	0.124159	0.163353	0.223654	0.222574	3.08581e-05	6.20068e-06	0.0639128	0.100043	0.00732913	0.0226763	0.720916	0.0878088	0.00392786	0.00023867	0.0969254	1.37866e-06
MEDP115	1,4-dihydro-1-Methyl-4-oxo-3-pyridinecarboxamide	Pyridine And Pyridine Derivatives	1.26922e-09	0.558208	0.0873907	1.39198e-10	0.00524563	0.0476967	6.36208e-05	0.544866	0.0944829	0.148817	0.103684	0.000611665	4.44277e-19	0.30963	0.619827	0.000212371	5.0576e-08	0.339244	3.46339e-13	0.0838991	8.31698e-11	0.000119549	0.2776	4.88254e-05	0.181364	0.0549314	0.172225	0.0138518	0.000792492	7.08804e-20	8.80776e-06	0.119811	0.948677	8.78972e-08	0.606059	0.146927	0.826166	0.0725581	0.143258	0.000339744	0.736178	0.782571	0.302584	0.00169435	1.92482e-07	0.000143346	0.00033965
MEDP116	2-Picolinic acid	Pyridine And Pyridine Derivatives	0.0433968	0.000407311	0.0924706	0.000163841	0.00160382	0.21161	0.000717186	0.056693	0.0124958	0.360268	0.000120319	0.16189	0.0151442	0.0134889	0.0627849	0.526995	1.68487e-07	0.0994617	0.000135006	0.889551	0.0442294	0.0193535	0.00860053	0.600038	0.00247709	0.141504	0.219038	0.0607879	0.878306	0.231164	0.788302	0.0296092	0.0001535	0.198915	0.0825136	0.877094	0.754835	0.219029	0.00742802	0.000175004	0.639232	0.047811	0.137489	0.00699839	0.0836788	0.227364	0.38697
MEDP118	4-Pyridoxic acid	Pyridine And Pyridine Derivatives	7.65333e-06	0.222773	0.0769941	3.06144e-05	0.328563	0.658636	1.32856e-09	0.275351	0.538669	0.0651647	0.875595	0.0891132	0.76726	0.00419238	0.0113583	3.3082e-14	9.58573e-06	0.143817	6.43482e-08	4.66553e-12	0.737923	0.132737	0.00837658	0.0604786	0.208561	0.524447	0.364515	2.3536e-16	0.109209	0.888704	1.2745e-05	7.55587e-07	0.525511	5.01978e-08	0.148585	0.0225154	0.000130404	0.0227675	7.3167e-07	0.460886	0.000165638	0.982261	0.370374	0.245205	1.04308e-10	1.65479e-09	0.398172
MEDP120	theobromine	Nucleotide metabolomics	0.0223875	0.976875	0.87386	0.0327213	0.68641	0.0455955	0.654622	0.0164657	0.416695	0.899391	0.000720276	0.652794	0.0175599	0.000925742	0.681081	0.202592	0.141597	0.00644055	0.00210728	0.162876	0.497435	1.00218e-29	0.123792	0.120894	0.281957	0.0166463	0.0104889	0.462906	1.48366e-98	1.61339e-32	0.773071	0.0564614	0.656302	0.0830182	0.0819705	0.0253478	0.367999	0.0843757	0.486099	0.398058	0.485763	0.244627	0.325562	0.522535	0.449315	0.193455	0.0916458
MEDP125	Choline	Cholines	6.15871e-07	0.576441	0.000322097	0.119428	0.0616295	0.00614829	0.197417	5.6998e-08	4.17942e-05	0.0493801	0.401073	0.00173908	1.3691e-05	0.0758964	0.102003	0.124237	0.463537	0.0869327	8.0747e-06	0.00735471	0.000296874	0.000165909	0.00790081	0.00427298	0.0354004	0.00555456	0.0435903	0.000819843	0.00330397	0.253552	0.997493	2.7171e-11	5.78568e-18	0.0133957	0.0104448	0.00298855	2.84156e-06	0.232444	2.14498e-10	0.00222302	0.00043677	0.00588352	0.768936	0.458326	6.65798e-09	0.0308778	0.394284
MEDP130	4-Nitrophenol	Phenols And Its Derivatives	0.00327997	0.674651	4.4895e-10	0.00300707	0.589292	3.04604e-12	8.53924e-18	0.00337869	0.00397126	0.00862271	0.0654428	0.155181	1.30558e-06	0.0225912	0.0217429	0.246695	5.21133e-05	5.57375e-11	0.250769	0.292134	0.0961151	0.542459	0.0133167	0.162191	0.449117	0.064547	0.604334	0.228301	0.0170445	0.0492233	0.0699187	0.000308544	0.000572682	0.273896	1.56339e-07	0.000607811	0.175027	3.21613e-06	0.0102944	0.28888	0.000377367	4.77376e-06	0.224475	8.72121e-05	0.625732	0.178627	0.361376
MEDP134	Inositol	Carbohydrate metabolomics	0.00692705	0.619971	6.91636e-10	8.74313e-05	0.445427	1.19343e-19	6.49253e-18	0.0545762	0.000117781	0.00131702	0.057346	0.362297	3.74939e-07	0.176523	0.00228652	0.0130786	0.00255523	3.07304e-13	0.101315	0.88451	0.000236032	0.439525	0.0497608	0.728321	0.258509	0.296564	0.810895	0.0418634	0.00426423	0.377092	0.245381	2.04875e-05	0.00179648	0.138851	0.0502049	0.00663109	0.00529372	2.66751e-09	0.00039454	0.302003	8.6793e-08	5.48926e-05	0.0171747	1.17093e-07	0.186774	0.137678	0.869119
MEDP135	Myoinositol	Carbohydrate metabolomics	0.0586714	0.416128	6.97413e-07	6.74951e-05	0.713142	2.66938e-19	6.13519e-17	0.296577	0.000106296	0.000111242	0.256024	0.267887	4.17887e-08	0.35737	0.00108782	0.0238464	0.00276537	4.29622e-12	0.247267	0.711945	0.0119673	0.285196	0.0413037	0.559361	0.200997	0.153649	0.492394	0.0652937	0.000111366	0.339138	0.993577	2.06461e-06	0.00101934	0.425048	0.920473	0.0348688	0.0177098	7.06068e-10	0.000820533	0.0181308	6.79221e-10	0.000345861	0.00748031	3.11947e-07	0.261258	0.0334742	0.663116
MEDP148	1-Methylxanthine	Nucleotide metabolomics	0.0233592	0.621285	0.56912	0.0708846	0.105327	0.178314	0.529319	0.0599479	0.0959033	0.259764	0.0278916	0.970878	6.64792e-11	0.554743	0.680522	3.71824e-06	0.566768	0.0214511	1.11861e-10	3.26285e-05	0.00177199	0.252973	9.1552e-12	1.71185e-11	5.61411e-05	7.75007e-06	0.041913	0.0169676	4.01488e-251	4.17913e-09	0.338793	0.916	0.00107622	9.29052e-20	0.0011954	0.246556	0.047766	0.629742	1.5009e-05	0.530268	0.371928	0.515729	0.995088	0.00448707	0.00037058	0.0928131	0.00346349
MEDP159	Adenine	Nucleotide metabolomics	0.456731	5.00787e-12	0.821663	0.0105677	3.71504e-06	0.0871918	3.25468e-20	1.64556e-05	0.0481306	0.0338996	1.75686e-27	0.331472	0.0148966	0.000553302	7.77124e-07	0.696486	1.54438e-12	0.54156	0.000361485	0.207627	0.216752	0.938814	0.0339151	0.0462933	4.9306e-05	0.00343861	0.000826234	0.261149	0.694053	0.744621	0.0589731	0.000135326	0.589367	0.685291	0.0301334	0.37357	0.155382	0.133768	0.000285921	0.34195	0.248596	0.00243231	0.0791442	0.840324	0.0581005	0.430138	0.280823
MEDP170	Hypoxanthine>98.0%(E&LC)	Nucleotide metabolomics	0.486196	0.0122323	0.302063	0.271545	0.0788403	1.51158e-05	0.000465456	0.297005	0.398965	0.698199	0.371168	0.511815	5.35972e-12	0.839082	0.283262	0.0172374	0.984954	0.0382668	0.693617	0.415012	0.0188421	0.43682	0.111952	0.244533	0.115497	0.0103661	0.0159258	0.969057	0.00123818	0.608383	0.0129504	0.308763	0.597489	0.000204091	0.372058	5.20548e-06	0.524269	0.177505	0.612129	0.0548763	0.96044	0.584849	0.999951	0.0232218	0.0058412	0.0522246	0.359488
MEDP179	Uridine	Nucleotide metabolomics	0.140953	0.693794	0.0744646	0.451907	0.613121	0.0113048	8.33072e-07	0.198168	0.88153	0.525665	0.000235003	0.0492929	0.00182985	0.319984	0.0853087	0.0119413	0.595376	0.840882	0.821148	0.970322	0.507318	0.433145	0.15292	0.175259	0.659637	0.983576	0.440608	0.0167545	0.716521	0.0200446	0.0481129	9.42111e-12	0.116596	0.160187	0.561712	0.860852	0.0455291	0.0324778	0.054713	0.676602	0.0174159	1.44395e-07	0.0199154	0.0721464	0.00386213	0.821293	0.00118121
MEDP184	3,3',5-Triiodo-L-thyronine	Hormones	0.564805	0.00570666	0.00522685	7.3392e-06	0.0407542	0.341652	0.243429	0.00759237	0.0379691	0.490595	4.84406e-23	0.358712	0.0876098	0.0517271	0.736866	0.333676	0.0513765	0.468705	0.00659399	0.0974082	0.797735	0.229814	0.108313	0.99594	0.00698225	0.116786	0.500352	0.00145373	0.270404	0.0158015	0.942626	0.403251	0.128541	0.680602	0.00642137	6.04436e-12	0.00159475	0.00995079	0.00171219	0.835113	0.000105047	0.0892493	0.190668	0.0778709	0.966937	0.0159592	0.450088
MEDP206	L-Carnitine	Camitine	0.0905431	0.851297	7.2806e-06	5.98066e-10	0.000736267	1.5661e-26	2.32659e-06	3.33079e-15	9.49174e-05	0.257727	0.0277791	0.0825097	1.94433e-05	0.803923	0.951875	0.106597	0.000178338	1.99414e-09	2.01802e-10	0.643065	0.282556	0.855938	0.15859	0.786402	0.141578	0.462819	0.180988	0.211156	6.57313e-05	0.170713	0.000212184	1.74314e-05	1.83526e-05	0.0283818	0.586532	0.000617886	0.705569	0.112953	0.917997	0.671516	2.13458e-07	0.0409158	0.0494097	4.31163e-08	0.449394	0.00246952	0.870263
MEDP224	D-Fructose	Carbohydrate metabolomics	0.0651532	0.478104	5.08407e-09	0.000712845	0.397888	4.3294e-09	2.379e-18	0.348482	0.000171918	0.0018817	0.0903238	0.787558	5.88066e-08	0.487733	0.000442277	0.0287363	1.21705e-05	1.65784e-11	0.0970489	0.698844	0.0105007	0.765555	0.075672	0.341278	0.272794	0.110557	0.670538	0.0782491	0.0169251	0.236722	0.228885	1.39275e-10	0.00940765	0.229115	0.0110619	0.00013159	0.0131814	6.8126e-11	0.00497488	0.00543816	3.46637e-08	0.00235557	0.0205191	0.000104899	0.165806	0.188778	0.901807
MEDP226	D-Glucose	Carbohydrate metabolomics	0.0487584	0.070527	2.22547e-08	1.06025e-05	0.308395	2.17307e-09	1.95185e-19	0.105406	0.00143599	2.30552e-06	0.00212788	0.362858	1.07372e-07	0.862615	5.04875e-05	0.16565	2.58193e-05	6.32023e-09	0.0663292	0.148993	0.000732478	0.535727	0.293544	0.791334	0.65566	0.409122	0.921795	0.0316202	0.00981692	0.660583	0.131308	2.32429e-10	0.00178056	0.969585	0.0589212	0.000367009	0.00550204	3.36452e-09	0.00632773	0.117	3.93577e-08	0.031067	0.0124113	3.82113e-05	0.819878	0.396475	0.465777
MEDP227	D-Mannose	Carbohydrate metabolomics	0.0132631	0.0828995	6.49888e-10	3.96595e-05	0.351977	2.75082e-09	6.97577e-20	0.169123	0.000123634	3.68977e-06	0.000975077	0.466328	8.34816e-09	0.192888	0.000271328	0.331126	7.86693e-05	6.2821e-09	0.231118	0.53806	0.000513895	0.920167	0.999094	0.397409	0.892164	0.709922	0.30675	0.137172	0.00318854	0.488534	0.142429	1.12804e-10	0.00762096	0.957381	0.163843	0.000133618	0.0119722	1.64595e-09	0.0145231	0.185281	5.63065e-07	0.0140679	0.0476393	1.95643e-06	0.841322	0.512358	0.763292
MEDP230	Maltose	Carbohydrate metabolomics	0.00323225	0.360237	0.000106319	0.585314	0.42209	0.0524203	3.9404e-06	0.00200091	0.23856	0.187884	0.10653	7.08397e-05	0.017994	0.991631	0.00231288	0.80459	0.0137944	0.000226933	0.356296	0.336511	0.897271	0.0887335	0.27517	0.347014	0.701106	0.0894941	0.556805	0.343632	0.535123	0.0367047	0.111322	0.272495	0.319088	0.388891	1.00596e-11	0.933965	0.724285	0.805983	0.785509	0.0282888	0.638546	0.000366323	0.664423	0.0475578	0.595518	0.170122	0.320408
MEDP236	Gluconic Acid	Carbohydrate metabolomics	0.594767	0.334737	0.5631	0.192463	0.0490778	1.14894e-16	0.478054	3.45352e-12	8.49059e-05	0.334199	0.785435	0.56855	4.14677e-11	0.384657	0.994746	0.831954	4.22457e-05	6.00856e-07	0.00330476	0.882329	0.508195	0.0043486	0.0538242	0.0129507	0.00130522	0.27544	0.0291806	0.908862	0.662377	3.68176e-06	0.000820037	1.43263e-05	6.97195e-07	2.03684e-10	0.0957875	0.0141826	0.0800185	0.890006	0.527296	0.130558	0.00869626	0.0237237	0.208127	0.000262022	7.92216e-05	0.0122459	0.0143261
MEDP252	Isonicotinamide	Co-Enzyme Factor & vitamin	0.918833	0.74165	0.056272	0.0743554	4.71322e-19	0.00617346	0.00288537	0.00115254	0.49051	0.0574145	3.22715e-05	0.394671	0.0141515	0.0375268	0.00389983	0.321368	1.90637e-11	0.136765	0.588563	0.250919	0.00595048	0.0103418	0.247877	0.269611	0.0689157	0.1331	0.813808	0.434089	0.684003	0.757249	0.603505	0.822381	3.67733e-13	0.00297487	0.111557	6.05282e-11	0.0133644	4.74753e-06	2.1645e-15	0.883935	0.231552	0.0137282	0.0047353	5.50775e-06	0.948988	0.0406541	0.281447
MEDP270	3-Indolebutyric acid	Indole And Its Derivatives	0.0592659	0.392869	0.888581	3.38439e-09	0.179857	0.370884	0.000199707	0.0807644	0.000177397	0.00254225	0.000192489	0.0175478	2.47506e-05	0.677427	0.380676	0.00117707	0.0432311	0.425253	3.7502e-05	7.54045e-06	0.0221967	0.0471372	0.0970562	0.0290789	2.52653e-05	0.028355	0.0709519	0.0164988	0.946816	1.22702e-05	0.948186	1.53992e-08	0.186563	0.713235	0.986509	0.0231915	0.422628	0.941206	0.961581	0.96995	0.821318	0.549582	0.288189	0.150927	0.00145763	0.0265579	1.01407e-10
MEDP282	1,3-Dimethyluric acid	Organic Acid And Its Derivatives	0.797095	0.319183	0.428064	0.026697	0.895818	0.0309148	0.775037	0.00770005	0.482288	0.691115	0.0381676	0.649185	0.101774	0.0817623	0.633309	0.666681	0.506745	0.207845	0.00154604	8.59124e-05	0.0763999	8.58402e-05	0.00153595	0.135579	0.466174	0.022801	0.906776	0.55247	4.83e-132	8.84713e-14	0.806416	0.900815	0.403054	0.00683782	0.0799292	0.0221914	0.348551	0.0367225	0.589583	0.0826807	0.582367	0.534854	0.336035	0.81363	0.0154381	0.672835	0.000221528
MEDP294	3-Methylcrotonyl glycine	Organic Acid And Its Derivatives	5.17193e-05	0.0217995	0.556512	5.63684e-10	0.943889	0.861009	0.00391279	0.197691	0.31997	0.0947045	0.0530998	0.221789	5.36533e-25	0.000199758	0.40915	0.188609	0.00699947	0.246454	8.45555e-13	3.51914e-21	2.46028e-06	0.28613	0.316926	0.269409	0.436311	0.831489	0.0302736	0.000142097	0.28544	2.88583e-07	0.00422571	0.01475	0.811954	0.0214307	0.990521	0.270589	0.169298	0.601881	0.948493	4.81059e-06	0.106364	0.363621	0.217943	0.230581	0.0613091	0.489471	3.56653e-05
MEDP295	4-Acetamidobutyric acid	Organic Acid And Its Derivatives	7.45278e-07	0.187353	0.304035	3.58753e-08	0.856701	0.173837	0.000260775	0.00303767	0.00034235	0.312842	3.28073e-05	0.00243465	1.84553e-13	0.0631048	0.0961757	0.00307559	0.0806174	0.894423	7.56584e-08	3.53517e-08	2.6162e-06	0.186031	0.56456	0.377722	0.401667	0.960654	0.938616	9.67857e-13	0.998923	2.08693e-06	0.00611894	6.47574e-10	0.000708067	0.239914	0.625185	0.26952	7.33813e-10	3.22042e-06	0.00167935	0.000161798	0.0466365	0.836169	0.891279	4.48999e-05	1.93524e-09	0.280263	0.00111104
MEDP296	4-Guanidinobutyric acid	Organic Acid And Its Derivatives	0.442404	0.0334978	0.00224672	2.11082e-15	0.266527	0.000239682	1.32057e-07	0.000116256	0.585797	0.150305	1.77917e-07	0.00455985	9.8884e-13	0.000526827	0.341996	0.0855868	0.529741	0.00348451	5.23125e-13	0.000175118	1.86938e-05	0.411888	0.606345	0.147909	0.203768	0.784259	0.0887471	6.38903e-05	0.0305275	0.0976618	0.000168911	0.0251568	0.760397	0.83195	0.0614708	0.111931	0.00928756	0.64119	8.70494e-06	1.2401e-08	0.303834	0.774617	0.000141853	2.47377e-11	0.0301123	0.00254103	0.759027
MEDP305	Creatinine	Organic Acid And Its Derivatives	0.0117198	0.00437353	0.050839	6.96235e-18	0.461981	0.00320551	0.0167786	1.54155e-13	0.175052	0.736708	0.00017328	0.176803	2.68491e-13	2.7393e-05	0.00500177	0.00689585	0.544822	0.0690862	1.0173e-09	3.8325e-07	0.00805009	0.0190937	0.149884	0.428619	0.836858	0.848413	0.711759	9.4206e-11	0.151085	1.11888e-08	0.0155591	0.0240079	0.0935284	0.758941	0.246044	0.0171444	0.00132247	0.0603155	0.000905383	0.00038754	0.895058	0.0670877	0.0413038	0.257107	1.36015e-11	0.45047	0.227086
MEDP306	D-2-Aminobutyric acid	Organic Acid And Its Derivatives	1.82846e-09	0.0127931	6.53423e-11	0.203483	0.0666077	0.000143632	0.400759	4.65796e-12	0.862206	0.00028766	0.138285	0.612088	1.16524e-07	0.08193	0.00155951	0.411465	0.198422	0.89244	0.0476111	0.874758	0.4332	0.0803894	0.944972	0.401187	0.539035	0.570313	0.858878	0.822578	0.00762396	0.607561	0.439383	0.030056	6.05991e-15	0.436963	0.0261505	0.441149	0.380744	0.0219994	6.49908e-05	0.0417478	0.476447	0.00159955	0.00180191	0.108114	0.00905424	0.840071	0.102808
MEDP320	L-2-Aminobutyric acid	Organic Acid And Its Derivatives	5.27431e-09	0.0159582	1.23413e-08	0.200996	0.0943823	0.000459156	0.508698	5.5288e-09	0.88949	0.000361898	0.252778	0.34267	4.65146e-09	0.135001	0.00135661	0.790131	0.0934939	0.688228	0.00120522	0.650006	0.256811	0.0220224	0.827168	0.633562	0.338268	0.927049	0.615235	0.988078	0.00597659	0.99778	0.845193	0.0213925	1.61683e-16	0.437847	0.141736	0.0818778	0.436346	0.120075	6.16992e-05	0.0488309	0.96202	2.74717e-05	0.000216738	0.0546589	0.0381621	0.82904	0.363291
MEDP333	Uric acid	Organic Acid And Its Derivatives	0.0137224	0.455933	2.1975e-06	0.00194345	2.70732e-06	0.273954	0.00637531	0.118407	0.0242688	0.0162135	0.0430857	0.0093118	2.90609e-09	0.264852	0.00114062	2.45561e-06	3.02257e-06	0.716958	6.17284e-08	0.0547341	0.587764	0.141457	0.143999	0.250388	0.892551	0.717391	0.710797	0.0376848	7.55252e-05	0.000255909	8.51162e-05	0.0330951	0.00176592	0.157819	0.000562327	5.67348e-06	0.600316	0.214746	0.84135	1.47976e-07	0.0235447	0.000155648	0.821457	0.0221019	2.61621e-08	0.0115665	0.101144
MEDP336	LysoPC 14:0	Lipids-Phospholipid	1.04551e-05	0.899789	0.0092134	0.0820579	2.69362e-11	0.000126966	0.000366792	0.00309426	0.0873026	2.8949e-05	3.8226e-19	0.299273	0.828078	9.24814e-11	0.295806	0.00850432	6.71409e-07	0.0477692	0.000743448	0.923231	0.162834	0.757274	0.652981	0.313713	1.32235e-05	0.00929355	0.000212632	0.582751	0.311183	0.631995	0.000135661	0.0109382	2.98807e-19	0.313887	0.0471059	0.525212	0.00539396	0.0397963	0.0683726	0.286316	0.295425	0.164632	0.00178682	0.108516	7.55977e-08	0.398933	0.863263
MEDP338	LysoPC 16:0	Lipids-Phospholipid	0.449531	0.0533161	0.930766	0.0793365	0.115892	0.467624	0.00279397	6.50329e-05	0.653684	0.377219	0.484653	0.000910421	0.00831271	0.104996	0.648619	0.57623	0.811449	0.000843667	0.652697	0.191617	0.0585643	0.84062	0.2932	0.0152388	0.865191	0.601964	0.607242	0.0365798	0.0549613	0.0565504	0.49403	0.0155123	0.0845648	0.0212512	0.0182605	0.283712	0.416253	0.452987	0.199518	6.37267e-17	2.99169e-07	0.0903403	0.608627	0.000674385	0.918791	0.00569321	0.556484
MEDP340	LysoPC 16:1	Lipids-Phospholipid	0.000215489	0.0712578	0.000403041	0.0193561	7.73529e-07	1.76664e-05	0.0307922	0.00371321	4.43946e-06	0.340752	6.3246e-19	0.850318	0.705707	0.0687812	0.800377	0.0376671	4.49807e-07	0.0242202	0.0781435	0.894314	0.113502	0.358715	0.267374	0.0143647	5.76389e-06	0.000280807	0.0180576	0.777018	0.0154781	0.398937	6.4239e-07	0.000304126	7.48954e-30	0.592402	0.00760511	0.0109142	0.00012614	0.00724759	0.0132997	0.00104089	0.38862	0.113128	0.112211	0.000153778	0.00425045	0.206122	0.574269
MEDP342	LysoPC 18:0	Lipids-Phospholipid	0.31842	0.146239	0.0302576	0.938807	0.0105778	0.855305	0.0146503	1.00158e-07	0.0278713	0.0271105	5.53763e-05	0.293955	0.219993	0.4515	0.94646	0.20829	0.00620876	0.948488	0.702552	0.299623	0.845337	0.671088	0.188042	0.571249	0.507771	0.886105	0.162727	0.0678761	0.023719	0.642044	0.269794	0.866078	0.00308308	0.575058	0.117498	0.885276	0.000694905	0.0025604	0.414782	0.0382969	0.247198	0.688242	0.16687	0.714956	1.04038e-05	0.223632	0.67987
MEDP344	LysoPC 18:1	Lipids-Phospholipid	9.73457e-10	0.138897	0.7861	0.12603	0.398867	0.0143273	0.652454	0.729891	0.00135125	0.699755	0.000217238	0.888889	0.484603	0.480961	0.0768661	0.0781794	0.00645126	0.831077	0.257333	0.531961	0.0650365	0.00192485	0.0667803	0.005773	9.82181e-05	0.00886033	0.0261485	0.910404	0.295372	0.631864	0.0306405	1.51062e-07	8.17097e-30	0.0822552	0.285457	1.5763e-06	0.0477308	0.242568	1.65154e-07	1.79039e-05	0.12234	0.454384	0.036754	0.228061	0.23422	0.466005	0.862098
MEDP348	LysoPC 20:0	Lipids-Phospholipid	7.31636e-19	0.910366	0.00298941	0.092742	0.00450468	2.11351e-05	0.0683952	0.0614464	3.62211e-07	0.0193163	0.00367518	0.895175	0.0283264	0.522624	0.0397884	0.000434364	0.000135931	0.230363	0.239326	0.00738715	0.200612	0.00317584	0.139641	0.0244456	0.06197	0.0187514	0.237962	0.556293	0.00268152	0.872637	1.6688e-08	0.000364536	3.0203e-38	0.0919165	0.00955265	0.0460857	0.00953998	0.0107432	1.11089e-05	1.29327e-13	1.64801e-09	0.291593	0.160565	1.39543e-06	0.00971234	0.011596	0.632613
MEDP350	LysoPC 20:1	Lipids-Phospholipid	1.24174e-10	0.0429839	0.0103774	0.000451846	2.48992e-06	0.00244457	0.373678	0.00571078	3.69088e-07	2.45216e-05	0.00527909	0.505778	0.984453	0.691109	0.0427819	0.0025344	0.000748239	0.412277	0.0463802	0.368649	0.127536	0.0720605	0.209042	0.0181789	0.114413	0.0240353	0.705024	0.7459	0.63931	0.490754	1.76764e-09	0.0202242	3.53538e-45	0.265963	0.186104	0.00208376	0.000497273	0.246471	1.9272e-08	0.101488	0.45351	0.965701	0.0139464	0.00443227	0.184401	0.358935	0.372098
MEDP352	LysoPC 20:2	Lipids-Phospholipid	7.31851e-14	0.888723	0.00501076	0.508505	0.024165	2.45016e-08	0.242159	0.000675118	2.80541e-12	0.257367	1.43837e-07	0.905621	0.950596	0.367248	0.288991	1.18378e-05	0.00388608	0.128537	0.137326	0.00518442	0.0452935	0.0515032	0.178792	0.00464994	0.00850623	0.000569497	0.00101659	0.297163	0.141573	0.461438	0.00122748	2.94762e-08	2.9709e-60	0.101307	0.177349	8.19239e-06	0.000911603	0.0434356	4.05129e-06	1.35527e-08	0.000801738	0.163444	0.0877071	1.39747e-05	0.0331674	0.609394	0.245325
MEDP357	Urocanic acid(RG)	Organic Acid And Its Derivatives	0.000318095	0.588717	7.6054e-06	0.395592	0.222121	0.867616	0.115123	0.472757	0.000218249	0.0762396	0.00125323	0.0418145	0.234103	0.49808	0.0992037	0.00161914	2.49587e-05	0.0562722	0.858548	0.132408	0.262431	0.691152	0.327421	0.329019	0.832108	0.726773	0.565227	0.000314134	0.764493	0.981665	0.226187	0.00145701	0.581857	0.0190963	0.437609	0.000227648	0.104632	0.00774059	0.25584	0.0903353	0.00275942	0.677988	0.720923	0.872292	0.867019	0.0678975	0.121675
MEDP358	Pipecolinic acid	Organic Acid And Its Derivatives	0.0325193	0.0580461	0.130337	0.0043031	0.0194536	0.0326809	0.0948643	0.174477	2.06751e-257	0.0070506	0.000260899	0.748748	0.917658	0.0991772	0.116809	0.543943	0.234103	0.023764	0.228803	0.652198	0.806226	0.164655	0.326233	0.0381132	0.222759	0.0270162	0.770371	0.995727	0.0575328	0.95148	0.0912876	2.53217e-05	0.0185001	0.180679	0.755672	0.0367942	0.0081128	0.168055	0.000156847	0.0817284	0.179412	0.311463	0.0167602	8.08675e-05	0.000700401	0.119965	0.142974
MEDP368	Taurocholic acid sodium salt hydrate	Organic Acid And Its Derivatives	0.00457405	0.667311	0.640915	0.0305016	0.755285	1.76317e-06	0.141723	0.000256825	0.00164108	0.500046	0.112322	0.139315	0.181626	0.693483	0.042649	0.575635	0.00423898	4.12552e-10	0.0282043	0.84739	0.385885	0.569832	0.298711	0.398217	0.901137	0.98524	0.280059	0.0327902	0.0777111	0.336149	1.049e-05	0.705269	0.556875	0.609546	0.0298368	0.00554451	5.42788e-05	0.951865	0.168545	4.22843e-05	5.2986e-05	0.00882284	7.15945e-05	0.573623	0.254666	0.0381086	0.4289
MEDP373	N-acetylglycine	Amino Acid metabolomics	0.0319359	0.767958	0.319634	8.08275e-09	0.158473	0.000216527	9.96152e-05	0.0888567	0.764282	0.0326737	0.906632	0.174377	0.82092	4.29302e-12	0.221313	0.604855	0.00161352	0.050479	0.000335918	0.00618707	0.550171	0.123831	0.603715	0.100233	0.363368	0.337657	0.855351	0.0592766	0.0311947	0.0512215	0.00436534	0.490458	5.59088e-05	0.472928	0.0575865	0.380634	0.0427775	0.0920523	0.130739	0.000110056	0.0531846	0.351776	0.00243549	0.372592	5.608e-05	0.682527	0.0027419
MEDP378	N6-Succinyl Adenosine	Nucleotide metabolomics	3.29721e-08	0.217376	0.504856	8.02164e-20	0.000985065	1.65658e-08	0.000273496	0.503202	0.910941	0.100386	1.92185e-06	0.000261263	0.809813	8.21753e-11	0.260846	1.09298e-08	3.84735e-06	0.00015242	6.70593e-56	1.80702e-14	7.02177e-05	0.576497	0.0133394	0.0640658	0.605985	0.663709	0.900437	2.43616e-19	0.0789464	0.948557	1.06478e-18	0.520233	0.945947	0.000487688	0.181384	0.000178962	4.36172e-09	0.000306718	1.82673e-08	0.00300439	0.0563418	0.620062	0.732817	0.000278987	4.32724e-31	0.000570553	0.780942
MEDP395	L-Pipecolic acid	Amino Acid metabolomics	0.567911	0.160594	0.0405753	0.00174027	0.0305535	0.00321676	0.0785163	0.238175	9.67378e-226	0.0493511	0.000304843	0.921245	0.0927347	0.111617	0.3291	0.135084	0.058637	0.0175101	0.467639	0.339578	0.42911	0.131653	0.277716	0.112293	0.461108	0.0156938	0.780089	0.996685	0.206699	0.819337	0.21484	7.5489e-05	0.000212663	0.234052	0.950431	0.0105244	0.00496701	0.0304833	0.000444431	0.0013656	0.0469007	0.537859	0.0373094	2.37944e-06	0.00207741	0.0279549	0.0886334
MEDP404	Sarcosine	Amino Acid metabolomics	0.000564657	0.961033	1.88654e-08	0.0138627	0.263531	5.0125e-06	1.72815e-11	4.42807e-08	0.147037	0.136848	5.05941e-05	0.588047	0.51327	0.679495	0.102735	0.356636	8.79043e-05	0.000369557	0.842175	0.0452345	0.0690234	0.477462	0.354297	0.398506	0.278771	0.405467	0.901405	0.597526	0.327805	0.745071	0.000884536	0.120523	1.56802e-05	0.0556795	3.1664e-09	0.104971	0.519889	0.667526	0.0166613	0.690717	0.30551	0.0477563	0.0128952	0.00307326	0.0138015	0.0436268	0.255993
MEDP383	β-Pseudouridine	Nucleotide metabolomics	1.969e-08	0.373418	3.19146e-05	5.33396e-06	0.0771942	0.163171	0.269892	0.00573321	0.120528	0.0305138	2.85749e-09	0.000168822	4.01938e-22	0.00890936	0.30021	0.0144942	0.00169216	0.562591	3.78731e-06	0.000213972	0.0010591	0.185231	0.0237793	0.798072	0.326005	0.0693902	0.495303	9.23905e-10	0.104351	1.46606e-05	0.00197989	0.0172268	0.251558	0.0792013	9.84417e-05	0.440037	0.944364	0.122478	0.300864	3.18043e-12	0.00231644	0.687524	0.1859	0.0551357	0.0479683	0.554857	0.229699
[truncated: 114 more columns]

## Sheet: Table S3
	Table S3 The summary data of the two groups.
Sample Collection
		Discovery group	Validation group	Overall
	Sample size	1028	523	1551
Metabolites measurements	Sample type	plasma	plasma	-
	N QC-pass metabolites	202	600(161 overlapping with discovery group)	161
	Platform	UPLC-MS/MS	UPLC-MS/MS	-
	Sample QC	outlier exclusion with high missing rate	outlier exclusion with high missing rate	-
	Metabolite QC	block correction, log-transformation,	block correction, log-transformation,	-
		outliers exclusion (>4SD from mean)	outliers exclusion (>4SD from mean)	-
	Correction methods	Pareto scaling	Pareto scaling	-
				-
Genotyping	Platform	Illumina GSA	Illumina GSA	-
	Calling algorithm	BeadStudio	BeadStudio	-
QC filters before Imputation	Sample Call Rate	-	-	0.95
	HWE P-value	-	-	>10-6
	MAF	-	-	0.05
			-
Imputation	N SNPs for imputation [Autosomal SNPs]	-	-	281776
	NCBI Build	-	-	Build 37
	Referrence	-	-	1000 KGP
	Software for imputation	-	-	IMPUTE v2
Statistical analysis	QC filters [imputed data]			MAF>5%, Info>0.6, genotype rate > 95%
	N SNPs for analysis	3435396	3435396	3435396
	Model	Firth regression	Firth regression	-
	Software	PLINK v2.0	PLINK v2.0	-
	Adjustments	First ten PCs, sex, age, aspartate aminotransferase, estimated glomerular filtration rate, antihypertensive drugs, hypertension and diabetes	First ten PCs, sex, age, aspartate aminotransferase, estimated glomerular filtration rate, antihypertensive drugs, hypertension and diabetes	-

## Sheet: Table S4
Table S4 Study-specific association statistics.
LocusID	rsID	CHR	BP a	Biochemical(s)	Meta-analysis						Discovery group					Validation group					Heterogeneity
					N	EA/OA b	EAF c	Effect (SE)	P-value		N	A1/A2 d	Beta(SE)	P-value		N	A1/A2	Beta(SE)	P-value		HetISq	HetChiSq	HetDf	P-value
LINC02267	rs117445861	4	97430059	Hypoxanthine	1551	A/G	0.0505083	-0.54 (0.08)	5.873e-11		1028	G/A	0.39 (0.12)	0.000932053		523	G/A	0.70 (0.12)	5.02636e-09		72	3.57	1	0.05884
RHPN1	rs73365860	8	144466737	L-Histidine / Uric acid	1513	T/C	0.0563151	-0.17 (0.02)	3.256e-12		1002	C/T	0.13 (0.03)	0.000151669		511	C/T	0.20 (0.03)	3.30474e-09		55.6	2.253	1	0.1334
FADS1	rs174548	11	61571348	cis-5,8,11,14,17-Eicosapentaenoic Acid（C20:5n3） / LysoPC 20:2	1551	C/G	0.371029	-0.12 (0.02)	1.313e-12		1028	G/C	0.08 (0.02)	0.000847344		523	G/C	0.15 (0.02)	1.30338e-10		74.9	3.99	1	0.04577
ZBTB16	rs573195	11	114088038	Inosine	1499	T/G	0.0530303	-0.52 (0.08)	1.221e-11		990	G/T	0.86 (0.21)	6.70895e-05		509	G/T	0.47 (0.08)	1.83438e-08		64.8	2.842	1	0.09181
ACADS	rs9204	12	121177778	2-Methylsuccinic acid	1551	A/G	0.877382	0.37 (0.04)	3.393e-20		1028	A/G	0.35 (0.05)	8.12427e-14		523	A/G	0.47 (0.09)	1.19106e-07		33.3	1.498	1	0.2209
LOC112268121	rs9530695	13	78356203	Eudesmic acid (3,4,5-trimethoxybenzoic acid)	1506	C/G	0.944081	2.50 (0.32)	6.134e-15		999	C/G	2.88 (0.82)	0.00045056		507	C/G	2.43 (0.35)	9.74959e-12		0	0.257	1	0.6124
ERH	rs76199614	14	69846821	Glycochenodeoxycholic acid	1515	A/G	0.88264	0.29 (0.04)	1.246e-10		997	A/G	0.22 (0.05)	1.4809e-05		518	A/G	0.57 (0.10)	2.24199e-08		89.9	9.875	1	0.001676
SLC10A1	rs2296651	14	70245193	Glycocholic acid	1551	A/G	0.100699	-1.31 (0.08)	4.229e-63		1028	G/A	1.34 (0.08)	1.547e-53		523	G/A	1.05 (0.28)	0.000164189		0.9	1.009	1	0.3151
GABRG3	rs58275387	15	27323185	Dodecanedioic aicd	1542	T/C	0.0613419	-0.34 (0.05)	2.574e-10		1023	C/T	0.39 (0.10)	8.1371e-05		519	C/T	0.32 (0.07)	9.6851e-07		0	0.285	1	0.5936
ACSM5	rs9929808	16	20436043	3-Indolepropionic acid	1551	T/C	0.261118	-0.77 (0.07)	2.118e-32		1028	C/T	0.81 (0.08)	1.29545e-21		523	C/T	0.72 (0.11)	4.57134e-11		0	0.393	1	0.531
	rs9929808	16	20436043	Hydrocinnamic acid	1551	T/C	0.261118	-0.33 (0.04)	8.285e-15		1028	C/T	0.29 (0.05)	8.08718e-09		523	C/T	0.41 (0.08)	1.76449e-07		38.3	1.621	1	0.203
ACSM5	rs6497488	16	20446377	3-Indolepropionic acid	1500	T/C	0.622945	-0.40 (0.06)	5.622e-11		997	T/C	-0.37 (0.08)	2.41121e-06		503	T/C	-0.46 (0.10)	5.75964e-06		0	0.59	1	0.4424
ACSM2B	rs11645661	16	20548280	3-Indolepropionic acid	1548	A/G	0.191916	-0.69 (0.07)	3.69e-22		1026	G/A	0.64 (0.09)	8.17964e-12		522	G/A	0.79 (0.11)	2.22617e-11		3.3	1.035	1	0.3091
ACSM2B	rs73530508	16	20552466	L-Tryptophan / 3-Indolepropionic acid	1551	A/G	0.808132	-0.31 (0.04)	8.646e-17		1028	A/G	-0.27 (0.05)	6.68568e-09		523	A/G	-0.37 (0.06)	2.6699e-09		40.6	1.683	1	0.1945
	rs73530508	16	20552466	3-Indolepropionic acid / L-Lysine	1551	A/G	0.808132	0.30 (0.04)	1.146e-16		1028	A/G	0.27 (0.05)	6.46694e-09		523	A/G	0.37 (0.06)	3.65105e-09		39.4	1.652	1	0.1988
	rs73530508	16	20552466	3-Indolepropionic acid / Uridine	1551	A/G	0.808132	0.31 (0.04)	1.313e-16		1028	A/G	0.27 (0.05)	7.00571e-09		523	A/G	0.37 (0.06)	4.1474e-09		33	1.492	1	0.2218
	rs73530508	16	20552466	3-Indolepropionic acid / Adenine	1551	A/G	0.808132	0.31 (0.04)	1.542e-16		1028	A/G	0.27 (0.05)	7.68994e-09		523	A/G	0.37 (0.06)	4.5424e-09		30.2	1.432	1	0.2315
	rs73530508	16	20552466	3-Indolepropionic acid / L-Methionine	1551	A/G	0.808132	0.31 (0.04)	2.046e-16		1028	A/G	0.28 (0.05)	6.15096e-09		523	A/G	0.36 (0.06)	8.7116e-09		7.7	1.083	1	0.298
	rs73530508	16	20552466	L-Phenylalanine / 3-Indolepropionic acid	1551	A/G	0.808132	-0.30 (0.04)	2.461e-16		1028	A/G	-0.27 (0.05)	1.1474e-08		523	A/G	-0.36 (0.06)	4.45952e-09		37	1.588	1	0.2076
	rs73530508	16	20552466	3-Indolepropionic acid / L-Tyrosine	1551	A/G	0.808132	0.31 (0.04)	2.643e-16		1028	A/G	0.27 (0.05)	1.94963e-08		523	A/G	0.37 (0.06)	2.92646e-09		35.3	1.545	1	0.2138
	rs73530508	16	20552466	3-Indolepropionic acid / Phenylpyruvic acid	1551	A/G	0.808132	0.30 (0.04)	2.772e-16		1028	A/G	0.26 (0.05)	1.47014e-08		523	A/G	0.38 (0.06)	2.7886e-09		56.6	2.306	1	0.1289
	rs73530508	16	20552466	3-Indolepropionic acid / L-Ornithine	1551	A/G	0.808132	0.30 (0.04)	3.4e-16		1028	A/G	0.26 (0.05)	2.26575e-08		523	A/G	0.37 (0.06)	2.49214e-09		51.8	2.076	1	0.1496
	rs73530508	16	20552466	L-Glutamine / 3-Indolepropionic acid	1551	A/G	0.808132	-0.30 (0.04)	4.135e-16		1028	A/G	-0.26 (0.05)	1.91067e-08		523	A/G	-0.37 (0.06)	3.79921e-09		48	1.922	1	0.1656
	rs73530508	16	20552466	3-Indolepropionic acid / Taurocholic acid sodium salt hydrate	1551	A/G	0.808132	0.30 (0.04)	4.292e-16		1028	A/G	0.26 (0.05)	2.77975e-08		523	A/G	0.37 (0.06)	2.48685e-09		53.1	2.131	1	0.1444
	rs73530508	16	20552466	3-Indolepropionic acid / L-Valine	1551	A/G	0.808132	0.31 (0.04)	5.149e-16		1028	A/G	0.26 (0.05)	8.09287e-08		523	A/G	0.38 (0.06)	9.81979e-10		56.6	2.304	1	0.129
	rs73530508	16	20552466	Asp-phe / 3-Indolepropionic acid	1551	A/G	0.808132	-0.31 (0.04)	5.909e-16		1028	A/G	-0.27 (0.05)	2.15065e-08		523	A/G	-0.38 (0.06)	5.0686e-09		44	1.787	1	0.1813
	rs73530508	16	20552466	L-Histidine / 3-Indolepropionic acid	1551	A/G	0.808132	-0.30 (0.04)	6.907e-16		1028	A/G	-0.26 (0.05)	2.91674e-08		523	A/G	-0.36 (0.06)	4.28315e-09		45.5	1.835	1	0.1755
	rs73530508	16	20552466	3-Indolepropionic acid / 3,3',5-Triiodo-L-thyronine	1551	A/G	0.808132	0.30 (0.04)	1.009e-15		1028	A/G	0.28 (0.05)	6.5899e-09		523	A/G	0.34 (0.06)	4.6512e-08		0	0.622	1	0.4303
	rs73530508	16	20552466	D-Arabinose / 3-Indolepropionic acid	1551	A/G	0.808132	-0.30 (0.04)	1.35e-15		1028	A/G	-0.27 (0.05)	1.33284e-08		523	A/G	-0.36 (0.06)	2.17463e-08		25.9	1.349	1	0.2454
	rs73530508	16	20552466	3-Indolepropionic acid / LysoPC 16:0	1551	A/G	0.808132	0.31 (0.04)	1.732e-15		1028	A/G	0.28 (0.05)	2.41675e-08		523	A/G	0.35 (0.06)	1.92875e-08		0	0.895	1	0.344
	rs73530508	16	20552466	L-Threonine / 3-Indolepropionic acid	1551	A/G	0.808132	-0.30 (0.04)	1.748e-15		1028	A/G	-0.25 (0.05)	1.92111e-07		523	A/G	-0.39 (0.06)	8.15835e-10		70.4	3.381	1	0.06594
	rs73530508	16	20552466	3-Indolepropionic acid / LysoPC 18:1	1551	A/G	0.808132	0.31 (0.04)	2.272e-15		1028	A/G	0.29 (0.05)	9.59415e-09		523	A/G	0.34 (0.06)	7.62471e-08		0	0.449	1	0.5027
	rs73530508	16	20552466	3-Indolepropionic acid / N6-Acetyl-L-lysine	1551	A/G	0.808132	0.30 (0.04)	2.858e-15		1028	A/G	0.26 (0.05)	7.04447e-08		523	A/G	0.36 (0.06)	7.82147e-09		38.1	1.616	1	0.2037
	rs73530508	16	20552466	L-Thyroxine / 3-Indolepropionic acid	1551	A/G	0.808132	-0.30 (0.04)	2.982e-15		1028	A/G	-0.27 (0.05)	2.71165e-08		523	A/G	-0.35 (0.06)	2.61674e-08		9.4	1.104	1	0.2935
	rs73530508	16	20552466	L-Aspartic Acid / 3-Indolepropionic acid	1551	A/G	0.808132	-0.30 (0.04)	3.244e-15		1028	A/G	-0.26 (0.05)	3.02034e-08		523	A/G	-0.36 (0.06)	1.98912e-08		38.3	1.621	1	0.2029
	rs73530508	16	20552466	3-Indolepropionic acid / Trimethylamine N-oxide	1551	A/G	0.808132	0.29 (0.04)	3.389e-15		1028	A/G	0.27 (0.05)	9.98354e-09		523	A/G	0.34 (0.06)	8.73059e-08		0	0.878	1	0.3487
	rs73530508	16	20552466	3-Indolepropionic acid / Uric acid	1551	A/G	0.808132	0.30 (0.04)	3.901e-15		1028	A/G	0.27 (0.05)	1.00004e-08		523	A/G	0.34 (0.06)	1.09027e-07		0	0.696	1	0.4041
	rs73530508	16	20552466	3-Indolepropionic acid / D-Fructose	1551	A/G	0.808132	0.30 (0.04)	4.424e-15		1028	A/G	0.26 (0.05)	1.60757e-07		523	A/G	0.37 (0.06)	4.50445e-09		49.6	1.983	1	0.1591
	rs73530508	16	20552466	3-Indolepropionic acid / Sarcosine	1551	A/G	0.808132	0.29 (0.04)	4.481e-15		1028	A/G	0.26 (0.05)	5.19145e-08		523	A/G	0.35 (0.06)	1.82765e-08		25.9	1.35	1	0.2453
	rs73530508	16	20552466	3-Indolepropionic acid / Choline	1551	A/G	0.808132	0.30 (0.04)	4.724e-15		1028	A/G	0.26 (0.05)	8.45282e-08		523	A/G	0.36 (0.06)	1.03702e-08		39.6	1.656	1	0.1981
	rs73530508	16	20552466	L-Glutamic Acid / 3-Indolepropionic acid	1551	A/G	0.808132	-0.29 (0.04)	4.825e-15		1028	A/G	-0.24 (0.05)	2.23376e-07		523	A/G	-0.38 (0.06)	2.3281e-09		65.3	2.88	1	0.0897
	rs73530508	16	20552466	L-Serine / 3-Indolepropionic acid	1551	A/G	0.808132	-0.29 (0.04)	5.372e-15		1028	A/G	-0.25 (0.05)	1.18374e-07		523	A/G	-0.37 (0.06)	5.98721e-09		58	2.381	1	0.1228
	rs73530508	16	20552466	3-Indolepropionic acid / S-(5-Adenosy)-L-homocysteine	1551	A/G	0.808132	0.33 (0.04)	6.33e-15		1028	A/G	0.29 (0.06)	3.32603e-07		523	A/G	0.37 (0.06)	5.14366e-09		0	0.968	1	0.3252
	rs73530508	16	20552466	3-Indolepropionic acid / D-2-Aminobutyric acid	1551	A/G	0.808132	0.29 (0.04)	8.201e-15		1028	A/G	0.25 (0.05)	1.94838e-07		523	A/G	0.36 (0.06)	6.50486e-09		51.2	2.05	1	0.1522
	rs73530508	16	20552466	3-Indolepropionic acid / LysoPC 16:1	1551	A/G	0.808132	0.30 (0.04)	9.612e-15		1028	A/G	0.28 (0.05)	1.83192e-08		523	A/G	0.33 (0.06)	1.6764e-07		0	0.376	1	0.54
	rs73530508	16	20552466	3-Indolepropionic acid / Hippuric acid	1551	A/G	0.808132	0.27 (0.04)	1.002e-14		1028	A/G	0.27 (0.05)	4.55182e-09		523	A/G	0.27 (0.05)	8.30579e-07		0	0.002	1	0.9675
	rs73530508	16	20552466	3-Indolepropionic acid / Pipecolinic acid	1551	A/G	0.808132	0.29 (0.04)	1.01e-14		1028	A/G	0.26 (0.05)	1.03733e-07		523	A/G	0.35 (0.06)	2.11517e-08		21	1.266	1	0.2606
	rs73530508	16	20552466	L-Citrulline / 3-Indolepropionic acid	1551	A/G	0.808132	-0.29 (0.04)	1.211e-14		1028	A/G	-0.25 (0.05)	1.12858e-07		523	A/G	-0.35 (0.06)	1.77076e-08		45.1	1.822	1	0.177
	rs73530508	16	20552466	3-Indolepropionic acid / L-Saccharopine	1551	A/G	0.808132	0.30 (0.04)	1.33e-14		1028	A/G	0.26 (0.05)	1.12761e-07		523	A/G	0.37 (0.06)	1.73925e-08		51.1	2.046	1	0.1526
	rs73530508	16	20552466	3-Indolepropionic acid / 5-oxoproline	1551	A/G	0.808132	0.29 (0.04)	1.405e-14		1028	A/G	0.26 (0.05)	1.16078e-07		523	A/G	0.35 (0.06)	2.47826e-08		26.7	1.364	1	0.2428
	rs73530508	16	20552466	L-Asparagine Anhydrous / 3-Indolepropionic acid	1551	A/G	0.808132	-0.29 (0.04)	1.407e-14		1028	A/G	-0.25 (0.05)	3.55331e-07		523	A/G	-0.37 (0.06)	5.21256e-09		58	2.382	1	0.1228
	rs73530508	16	20552466	3-Indolepropionic acid / Kinurenine	1551	A/G	0.808132	0.30 (0.04)	1.514e-14		1028	A/G	0.26 (0.05)	2.27065e-07		523	A/G	0.36 (0.06)	1.34461e-08		30.7	1.443	1	0.2297
	rs73530508	16	20552466	3-Indolepropionic acid / LysoPC 18:0	1551	A/G	0.808132	0.34 (0.04)	1.636e-14		1028	A/G	0.33 (0.06)	1.43489e-07		523	A/G	0.34 (0.06)	4.43993e-08		0	0.038	1	0.8457
	rs73530508	16	20552466	3-Indolepropionic acid / L-2-Aminobutyric acid	1551	A/G	0.808132	0.29 (0.04)	1.652e-14		1028	A/G	0.25 (0.05)	2.91871e-07		523	A/G	0.36 (0.06)	8.00478e-09		54.4	2.194	1	0.1385
	rs73530508	16	20552466	3-Indolepropionic acid / 2-Picolinic acid	1551	A/G	0.808132	0.29 (0.04)	1.703e-14		1028	A/G	0.24 (0.05)	4.63245e-07		523	A/G	0.36 (0.06)	4.80706e-09		58.3	2.401	1	0.1213
	rs73530508	16	20552466	3-Indolepropionic acid / 2-Methylsuccinic acid	1551	A/G	0.808132	0.30 (0.04)	1.704e-14		1028	A/G	0.26 (0.05)	5.59724e-08		523	A/G	0.36 (0.07)	5.86055e-08		29.7	1.423	1	0.2329
	rs73530508	16	20552466	3-Indolepropionic acid / LysoPC 20:2	1551	A/G	0.808132	0.30 (0.04)	1.811e-14		1028	A/G	0.28 (0.05)	2.22754e-08		523	A/G	0.33 (0.06)	2.53313e-07		0	0.387	1	0.5338
	rs73530508	16	20552466	3-Indolepropionic acid / 4-Guanidinobutyric acid	1551	A/G	0.808132	0.29 (0.04)	2.074e-14		1028	A/G	0.26 (0.05)	5.47066e-08		523	A/G	0.35 (0.06)	7.40798e-08		27.2	1.374	1	0.2412
	rs73530508	16	20552466	3-Indolepropionic acid / Isonicotinamide	1551	A/G	0.808132	0.29 (0.04)	2.223e-14		1028	A/G	0.25 (0.05)	2.72639e-07		523	A/G	0.36 (0.06)	1.21654e-08		51.1	2.043	1	0.1529
	rs73530508	16	20552466	5-Methyluridine / 3-Indolepropionic acid	1551	A/G	0.808132	-0.30 (0.04)	2.404e-14		1028	A/G	-0.26 (0.05)	4.47201e-07		523	A/G	-0.36 (0.06)	1.06377e-08		33.1	1.495	1	0.2214
	rs73530508	16	20552466	3-Indolepropionic acid / N-acetylglycine	1551	A/G	0.808132	0.30 (0.04)	2.414e-14		1028	A/G	0.26 (0.05)	5.29518e-07		523	A/G	0.35 (0.06)	9.29264e-09		31	1.449	1	0.2286
	rs73530508	16	20552466	3-Indolepropionic acid / N-Acetyl-L-tyrosine	1551	A/G	0.808132	0.28 (0.04)	2.517e-14		1028	A/G	0.24 (0.05)	2.80103e-07		523	A/G	0.37 (0.06)	1.01039e-08		61.8	2.62	1	0.1055
	rs73530508	16	20552466	L-Cystine / 3-Indolepropionic acid	1551	A/G	0.808132	-0.29 (0.04)	2.727e-14		1028	A/G	-0.26 (0.05)	1.30989e-07		523	A/G	-0.35 (0.06)	4.09757e-08		28.1	1.39	1	0.2384
	rs73530508	16	20552466	3-Indolepropionic acid / Cyclic AMP	1551	A/G	0.808132	0.31 (0.04)	2.82e-14		1028	A/G	0.27 (0.05)	6.30637e-07		523	A/G	0.36 (0.06)	1.14054e-08		0	0.985	1	0.321
	rs73530508	16	20552466	3-Indolepropionic acid / L-Carnitine	1551	A/G	0.808132	0.30 (0.04)	3.037e-14		1028	A/G	0.26 (0.05)	3.93481e-07		523	A/G	0.36 (0.06)	1.43021e-08		37.3	1.594	1	0.2067
	rs73530508	16	20552466	3-Indolepropionic acid / 1,4-dihydro-1-Methyl-4-oxo-3-pyridinecarboxamide	1551	A/G	0.808132	0.32 (0.04)	3.2e-14		1028	A/G	0.30 (0.06)	1.57785e-07		523	A/G	0.36 (0.07)	6.0096e-08		0	0.546	1	0.4601
	rs73530508	16	20552466	3-Indolepropionic acid / Creatine	1551	A/G	0.808132	0.34 (0.04)	3.201e-14		1028	A/G	0.31 (0.06)	4.35921e-07		523	A/G	0.37 (0.06)	2.45358e-08		0	0.377	1	0.5391
	rs73530508	16	20552466	3-Indolepropionic acid / Dodecanedioic aicd	1551	A/G	0.808132	0.30 (0.04)	3.234e-14		1028	A/G	0.27 (0.05)	2.49493e-07		523	A/G	0.35 (0.06)	3.19809e-08		0	0.956	1	0.3281
	rs73530508	16	20552466	3-Indolepropionic acid / LysoPC 20:1	1551	A/G	0.808132	0.28 (0.04)	3.365e-14		1028	A/G	0.26 (0.05)	2.68884e-08		523	A/G	0.32 (0.06)	3.34482e-07		0	0.663	1	0.4155
	rs73530508	16	20552466	3-Indolepropionic acid / L-Arginine	1551	A/G	0.808132	0.30 (0.04)	3.536e-14		1028	A/G	0.26 (0.05)	1.34761e-07		523	A/G	0.36 (0.07)	4.71658e-08		35.7	1.554	1	0.2125
	rs73530508	16	20552466	3-Indolepropionic acid / Kynurenic acid	1551	A/G	0.808132	0.33 (0.04)	3.736e-14		1028	A/G	0.31 (0.06)	1.64177e-07		523	A/G	0.36 (0.07)	7.49151e-08		0	0.318	1	0.5725
	rs73530508	16	20552466	3-Indolepropionic acid / 2-Hydroxyisocaproic Acid	1551	A/G	0.808132	0.33 (0.04)	5.632e-14		1028	A/G	0.29 (0.06)	4.13938e-06		523	A/G	0.38 (0.06)	3.32168e-09		17.5	1.213	1	0.2708
	rs73530508	16	20552466	3-Indolepropionic acid / 4-Pyridoxic acid	1551	A/G	0.808132	0.31 (0.04)	6.522e-14		1028	A/G	0.27 (0.06)	1.68581e-06		523	A/G	0.37 (0.06)	7.66683e-09		34.2	1.52	1	0.2177
	rs73530508	16	20552466	3-Indolepropionic acid / L-Pipecolic acid	1551	A/G	0.808132	0.28 (0.04)	6.743e-14		1028	A/G	0.25 (0.05)	1.49107e-07		523	A/G	0.34 (0.06)	9.86755e-08		9.6	1.106	1	0.293
	rs73530508	16	20552466	3-Indolepropionic acid / 3-Hydroxybutyrate	1551	A/G	0.808132	0.33 (0.04)	6.884e-14		1028	A/G	0.27 (0.06)	3.31628e-06		523	A/G	0.39 (0.07)	3.62854e-09		46.1	1.857	1	0.173
	rs73530508	16	20552466	3-Indolepropionic acid / (S)-(-)-2-HYDROXYISOCAPROIC ACID	1551	A/G	0.808132	0.35 (0.05)	7.22e-14		1028	A/G	0.31 (0.07)	6.47598e-06		523	A/G	0.38 (0.06)	3.50147e-09		0	0.715	1	0.3977
	rs73530508	16	20552466	3-Indolepropionic acid / Creatinine	1551	A/G	0.808132	0.28 (0.04)	8.393e-14		1028	A/G	0.24 (0.05)	3.64988e-07		523	A/G	0.35 (0.06)	3.1755e-08		52.2	2.092	1	0.1481
	rs73530508	16	20552466	L-Pyroglutamic Acid / 3-Indolepropionic acid	1551	A/G	0.808132	-0.29 (0.04)	8.508e-14		1028	A/G	-0.24 (0.05)	1.35824e-06		523	A/G	-0.36 (0.06)	7.94472e-09		58.2	2.394	1	0.1218
	rs73530508	16	20552466	3-Indolepropionic acid / γ-Linolenic Acid（C18:3n6）	1551	A/G	0.808132	0.29 (0.04)	9.369e-14		1028	A/G	0.25 (0.05)	2.80442e-07		523	A/G	0.36 (0.07)	5.43193e-08		42	1.724	1	0.1892
	rs73530508	16	20552466	3-Indolepropionic acid / N,N-Dimethylglycine	1551	A/G	0.808132	0.28 (0.04)	1.254e-13		1028	A/G	0.24 (0.05)	1.399e-06		523	A/G	0.36 (0.06)	1.18466e-08		55.9	2.268	1	0.1321
	rs73530508	16	20552466	3-Indolepropionic acid / SubericAcid	1551	A/G	0.808132	0.27 (0.04)	1.485e-13		1028	A/G	0.24 (0.05)	1.87178e-07		523	A/G	0.34 (0.06)	1.32182e-07		37.7	1.606	1	0.2051
	rs73530508	16	20552466	3-Indolepropionic acid / 2-（dimethylamino）guanosine	1551	A/G	0.808132	0.30 (0.04)	1.574e-13		1028	A/G	0.26 (0.05)	2.01804e-06		523	A/G	0.36 (0.06)	1.51569e-08		32.5	1.482	1	0.2235
	rs73530508	16	20552466	3-Indolepropionic acid / LysoPC 14:0	1551	A/G	0.808132	0.30 (0.04)	1.81e-13		1028	A/G	0.27 (0.05)	4.88256e-07		523	A/G	0.34 (0.06)	1.01097e-07		0	0.643	1	0.4227
	rs73530508	16	20552466	3-Indolepropionic acid / 4-Hydroxybenzaldehyde	1551	A/G	0.808132	0.35 (0.05)	2.234e-13		1028	A/G	0.33 (0.07)	6.02369e-06		523	A/G	0.35 (0.06)	1.50241e-08		0	0.045	1	0.8314
	rs73530508	16	20552466	3-Indolepropionic acid / Azelaic Acid	1551	A/G	0.808132	0.27 (0.04)	2.248e-13		1028	A/G	0.22 (0.05)	2.26922e-06		523	A/G	0.36 (0.06)	8.99819e-09		67.1	3.035	1	0.08148
	rs73530508	16	20552466	3-Indolepropionic acid / cis-5,8,11,14,17-Eicosapentaenoic Acid（C20:5n3）	1551	A/G	0.808132	0.28 (0.04)	2.313e-13		1028	A/G	0.24 (0.05)	5.48709e-07		523	A/G	0.35 (0.06)	5.96891e-08		49.4	1.976	1	0.1598
	rs73530508	16	20552466	3-Indolepropionic acid / Hypoxanthine	1551	A/G	0.808132	0.31 (0.04)	3.291e-13		1028	A/G	0.25 (0.06)	4.85245e-06		523	A/G	0.38 (0.07)	9.54736e-09		53.9	2.17	1	0.1407
	rs73530508	16	20552466	L-Proline / 3-Indolepropionic acid	1551	A/G	0.808132	-0.29 (0.04)	3.774e-13		1028	A/G	-0.24 (0.05)	7.55507e-06		523	A/G	-0.36 (0.06)	6.84775e-09		55.8	2.265	1	0.1323
	rs73530508	16	20552466	D-Trehalose / 3-Indolepropionic acid	1551	A/G	0.808132	-0.28 (0.04)	4.375e-13		1028	A/G	-0.24 (0.05)	6.23166e-07		523	A/G	-0.35 (0.06)	1.09946e-07		41.9	1.722	1	0.1894
	rs73530508	16	20552466	3-Indolepropionic acid / Methylmalonic acid	1551	A/G	0.808132	0.34 (0.05)	4.669e-13		1028	A/G	0.32 (0.07)	9.16753e-06		523	A/G	0.35 (0.06)	1.99151e-08		0	0.089	1	0.7653
	rs73530508	16	20552466	3-Indolepropionic acid / α-Linolenic Acid（C18:3n3）	1551	A/G	0.808132	0.35 (0.05)	5.342e-13		1028	A/G	0.31 (0.07)	2.76308e-05		523	A/G	0.38 (0.06)	6.87138e-09		0	0.419	1	0.5173
	rs73530508	16	20552466	3-Indolepropionic acid / S-Sulfo-L-cysteine	1551	A/G	0.808132	0.30 (0.04)	7.287e-13		1028	A/G	0.25 (0.05)	3.26807e-07		523	A/G	0.43 (0.08)	1.09062e-07		75.1	4.018	1	0.04501
	rs73530508	16	20552466	3-Indolepropionic acid / LysoPC 20:0	1551	A/G	0.808132	0.30 (0.04)	7.381e-13		1028	A/G	0.27 (0.05)	3.27008e-08		523	A/G	0.38 (0.08)	3.94625e-06		26.2	1.356	1	0.2443
	rs73530508	16	20552466	3-Indolepropionic acid / β-Pseudouridine	1551	A/G	0.808132	0.28 (0.04)	7.737e-13		1028	A/G	0.24 (0.05)	1.38606e-06		523	A/G	0.35 (0.06)	9.14217e-08		39.1	1.643	1	0.2
	rs73530508	16	20552466	Dulcitol / 3-Indolepropionic acid	1551	A/G	0.808132	-0.35 (0.05)	8.964e-13		1028	A/G	-0.29 (0.06)	9.00414e-06		523	A/G	-0.42 (0.07)	1.59465e-08		46.4	1.865	1	0.172
	rs73530508	16	20552466	3-Indolepropionic acid / 4-Nitrophenol	1551	A/G	0.808132	0.29 (0.04)	9.757e-13		1028	A/G	0.24 (0.05)	1.39345e-05		523	A/G	0.35 (0.06)	1.08592e-08		49.5	1.978	1	0.1596
	rs73530508	16	20552466	3-Indolepropionic acid / Indole-5-carboxylic acid (98%)	1551	A/G	0.808132	0.34 (0.05)	1.17e-12		1028	A/G	0.31 (0.08)	8.11724e-05		523	A/G	0.37 (0.06)	5.43907e-09		0	0.367	1	0.5448
	rs73530508	16	20552466	Pantothenate / 3-Indolepropionic acid	1551	A/G	0.808132	-0.33 (0.05)	1.418e-12		1028	A/G	-0.28 (0.07)	3.91441e-05		523	A/G	-0.36 (0.06)	1.07932e-08		0	0.723	1	0.3953
	rs73530508	16	20552466	3-Indolepropionic acid / Lauric Acid/Dodecanoic acid（C12:0）	1551	A/G	0.808132	0.32 (0.05)	1.47e-12		1028	A/G	0.28 (0.07)	2.31983e-05		523	A/G	0.36 (0.06)	1.88283e-08		0	0.652	1	0.4193
	rs73530508	16	20552466	3-Indolepropionic acid / Homovanillic acid	1551	A/G	0.808132	0.31 (0.04)	1.855e-12		1028	A/G	0.24 (0.06)	9.03224e-05		523	A/G	0.37 (0.06)	3.30432e-09		52.5	2.106	1	0.1467
	rs73530508	16	20552466	N-acetyl-l-leucine / 3-Indolepropionic acid	1551	A/G	0.808132	-0.36 (0.05)	2.056e-12		1028	A/G	-0.32 (0.09)	0.000202814		523	A/G	-0.37 (0.06)	4.27158e-09		0	0.226	1	0.6349
	rs73530508	16	20552466	3-Indolepropionic acid / Myoinositol	1551	A/G	0.808132	0.29 (0.04)	2.082e-12		1028	A/G	0.24 (0.05)	8.31124e-06		523	A/G	0.35 (0.06)	4.22381e-08		39.8	1.662	1	0.1973
	rs73530508	16	20552466	3-Indolepropionic acid / UROCANIC ACID(RG)	1551	A/G	0.808132	0.28 (0.04)	2.172e-12		1028	A/G	0.24 (0.05)	3.61372e-06		523	A/G	0.35 (0.06)	9.71579e-08		39.8	1.661	1	0.1975
	rs73530508	16	20552466	Riboflavin / 3-Indolepropionic acid	1551	A/G	0.808132	-0.29 (0.04)	2.671e-12		1028	A/G	-0.23 (0.05)	7.28319e-06		523	A/G	-0.39 (0.07)	2.7955e-08		69.3	3.26	1	0.071
	rs73530508	16	20552466	3-Indolepropionic acid / Maltose	1551	A/G	0.808132	0.28 (0.04)	2.682e-12		1028	A/G	0.24 (0.05)	1.45239e-05		523	A/G	0.35 (0.06)	2.90882e-08		45.7	1.841	1	0.1748
	rs73530508	16	20552466	D-Malic acid / 3-Indolepropionic acid	1551	A/G	0.808132	-0.34 (0.05)	3.272e-12		1028	A/G	-0.31 (0.08)	7.30399e-05		523	A/G	-0.36 (0.06)	1.69003e-08		0	0.231	1	0.6306
	rs73530508	16	20552466	D-Sucrose / 3-Indolepropionic acid	1551	A/G	0.808132	-0.30 (0.04)	3.394e-12		1028	A/G	-0.26 (0.06)	1.21935e-05		523	A/G	-0.35 (0.06)	6.77755e-08		0	0.9	1	0.3427
TBX4	rs8073361	17	59602607	Eudesmic acid (3,4,5-trimethoxybenzoic acid)	1551	A/C	0.0543202	-1.97 (0.30)	8.799e-11		1028	C/A	3.13 (0.84)	0.000193779		523	C/A	1.80 (0.33)	5.95354e-08		54.8	2.21	1	0.1371
PWP2	rs74716564	21	45541258	1,4-dihydro-1-Methyl-4-oxo-3-pyridinecarboxamide	1525	A/G	0.0552326	-0.47 (0.07)	6.409e-11		1007	G/A	0.48 (0.11)	1.34169e-05		518	G/A	0.46 (0.10)	1.6181e-06		0	0.02	1	0.8877
Footnotes
a. Position of GRCh37/hg19
b. Effect/other allele
c. Effect allele frequency
d. Major/minor allele

## Sheet: Table S5
Table S5 Biological annotation for metabolite quantitative trait loci (metaboQTLs).
Locus	rsID	Chr	BP	Metabolite	Metabolite description	GTEX portal - Single Tissue eQTLs	(target ID, protein target classification) in Homosapiens	OMIM [PubMed]	Drug Labels	Clinical Annotations
LINC02267	rs117445861	4	97430059	Hypoxanthine	Hypoxanthine is a naturally occurring purine derivative. It is occasionally found as a constituent of nucleic acids, where it is present in the anticodon of tRNA in the form of its nucleoside inosine. It has a tautomer known as 6-hydroxypurine. Hypoxanthine is a necessary additive in certain cell, bacteria, and parasite cultures as a substrate and nitrogen source. For example, it is commonly a re…	NA	NA	NA	NA	NA
RHPN1	rs73365860	8	144466737	L-Histidine / Uric acid	Histidine and other imidazole compounds have anti-oxidant, anti-inflammatory and anti-secretory properties (PMID: 9605177 ).The efficacy of L-histidine in protecting inflamed tissue is attributed to the capacity of the imidazole ring to scavenge reactive oxygen species (ROS) generated by cells during acute inflammatory response (PMID: 9605177 ).Histidine appears to suppress pro-inflammatory cytok…	RHPN1，TOP1MT，ZFP41	NA	OMIM: The rho GTPase is involved in a signaling pathway that regulates cell adhesion and cytokinesis, among other activities [PMID:1643657].	NA	NA
FADS1	rs174548	11	61571348	cis-5,8,11,14,17-Eicosapentaenoic Acid (C20:5n3) / LysoPC 20:2	Eicosapentaenoic acid is a polyunsaturated fatty acid (PUFAs) and is synthesized from linolenic acid. It is distributed in phospholipid bilayers of the cell membrane, synaptic membranes of the brain and retina.It serves as the precursor for the prostaglandin-3 and thromboxane-3 families.A diet rich in eicosapentaenoic acid lowers serum lipid concentration, reduces incidence of cardiovascular diso…	FADS1，FADS2	CHEMBL6097, enzyme	OMIM: The de novo unsaturation of fatty acids is regulated by individual desaturase enzymes that introduce double bonds between defined carbons of the fatty acyl chain.FADS2 is a members of the fatty acid desaturase gene family [PMID:9445487,images].	NA	NA
ZBTB16	rs573195	11	114088038	Inosine	Inosine, also known as hypoxanthosine or inotin, it exists in all living species, ranging from bacteria to humans.Within humans, inosine can be biosynthesized from inosinic acid through its interaction with the enzyme cytosolic purine 5'-nucleotidase.In addition, inosine can be converted into hypoxanthine and ribose 1-phosphate through its interaction with the enzyme purine nucleoside phosphoryla…	NA	CHEMBL4105726,Unclassified protein	OMIM: In the human there is a lack of PLZF protein expression in mature peripheral blood mononuclear cells and high PLZF levels in the nuclei of CD34+ human bone marrow progenitor cells [PMID:8541544].	NA	NA
ACADS	rs9204	12	121177778	2-Methylsuccinic acid	Methylsuccinic acid (CAS: 498-21-5) is a normal metabolite found in human fluids. Increased urinary levels of methylsuccinic acid (together with ethylmalonic acid) are the main biochemical measurable features in ethylmalonic encephalopathy (OMIM: 602473 ), a rare metabolic disorder with an autosomal recessive mode of inheritance that is clinically characterized by neuromotor delay, hyperlactic ac…	ACADS，UNC119B	NA	OMIM: Expression of the Acads gene in brain regions involved in theta generation, notably the hippocampus [PMID:12796782].	NA	NA
LOC112268121	rs9530695	13	78356203	Eudesmic acid	Eudesmic acid, also known as trimethylgallate or eudesmate, belongs to the class of organic compounds known as gallic acid and derivatives. Gallic acid and derivatives are compounds containing a 3,4,5-trihydroxybenzoic acid moiety. Vinmegallate (RGH-4417)Leonuramine and Leonurine. Eudesmic acid is an extremely weak basic (essentially neutral) compound (based on its pKa). Outside of the human body…	EDNRB	NA	NA	NA	NA
ERH	rs76199614	14	69846821	Glycochenodeoxycholic acid	Glycochenodeoxycholic acid (GCDC)induced the mitochondrial permeability transition (MPT) in a dose-dependent manner, which was inhibited by cyclosporin A, alpha-tocopherol, beta-carotene and idebenone. GCDC stimulated reactive oxygen species generation and release of cytochrome c and apoptosis-inducing factor, which were significantly inhibited by the antioxidants, cyclosporin A, and tauroursodeo…	NA	NA	OMIM: ERH is the human homolog of the Drosophila gene Droer, which encodes a trans-acting regulator that acts as an enhancer of the rudimentary gene. The rudimentary gene encodes a protein with enzymatic functions in the pyrimidine metabolic pathway [PMID:8786099].	NA	NA
SLC10A1	rs2296651	14	70245193	Glycocholic acid	Glycocholic acid is an acyl glycine and a bile acid-glycine conjugate.It is a secondary bile acid produced by the action of enzymes existing in the microbial flora of the colonic environment.Glycocholic acid or cholylglycine, is a crystalline bile acid involved in the emulsification of fats.As the glycine conjugate of cholic acid, this compound acts as a detergent to solubilize fats for absorptio…	NA	CHEMBL5287,SLC10 family of sodium-bile acid co-transporters	OMIM: Sodium/bile acid cotransporters are integral membrane glycoproteins that participate in the enterohepatic circulation of bile acids.SLC10A1 was found in the basolateral membranes of hepatocytes, and it is involved in the reabsorption of bile acids [PMID:12044156].	NA	NA
GABRG3	rs58275387	15	27323185	Dodecanedioic aicd	Dodecanedioic acid is a dicarboxylic acid which is water soluble and involves in a metabolic pathway intermediate to those of lipids and carbohydrates [PMID 9591306]. Dodecanedioid acid is an indicator of hepatic carnitine palmitoyltransferase I (CPT IA) deficiency. CPT IA deficiency is characterized by hypoketotic dicarboxylic aciduria with high urinary levels of dodecanedioic acid. This C12 dic…	NA	CHEMBL3885573,GABA-A receptor;CHEMBL3885577,GABA-A receptor;CHEMBL2109243,GABA-A receptor;CHEMBL2093872,GABA-A receptor	OMIM: Gamma-aminobutyric acid (GABA) receptors are a family of proteins involved in the GABAergic neurotransmission of the mammalian central nervous system. GABRG3 is a member of the GABA-A receptor gene family of heteromeric pentameric ligand-gated ion channels through which GABA, the major inhibitory neurotransmitter in the mammalian brain, acts [PMID:10414349].	barbiturates, benzodiazepines, and ethanol [PMID: 10414349]	Schizophrenia
ACSM5	rs9929808	16	20436043	3-Indolepropionic acid	Indole-3-propionic acid (IPA, indole-3-propionate, or indole propionic acid), is a reductive product of tryptophan formed by bacteria in the gastrointestinal tract of mammals and birds [PMID: 29168502].It is endogenously produced by human microbiota and has only been detected in vivo when the species Clostridium sporogenes is present in the gastrointestinal tract [PMID: 19234110].Indole-3-propion…	ACSM5，ACSM5P1，ACSM1	NA	OMIM: Fatty acids are incorporated into membranes and signaling molecules and have roles in energy storage and metabolism. These essential functions require activation of the fatty acid by acyl-coenzyme A (CoA) synthetases, such as ACSM5, which form an activating thioester linkage between the fatty acid and CoA [PMID:17762044].	NA	NA
ACSM5	rs6497488	16	20446377	3-Indolepropionic acid	Indole-3-propionic acid (IPA, indole-3-propionate, or indole propionic acid), is a reductive product of tryptophan formed by bacteria in the gastrointestinal tract of mammals and birds [PMID: 29168502].It is endogenously produced by human microbiota and has only been detected in vivo when the species Clostridium sporogenes is present in the gastrointestinal tract [PMID: 19234110].Indole-3-propion…	ACSM5，THUMPD1，ACSM1，PDILT，CTD-2194A8.2	NA	OMIM: Fatty acids are incorporated into membranes and signaling molecules and have roles in energy storage and metabolism. These essential functions require activation of the fatty acid by acyl-coenzyme A (CoA) synthetases, such as ACSM5, which form an activating thioester linkage between the fatty acid and CoA [PMID:17762044].	NA	NA
ACSM2B	rs11645661	16	20548280	3-Indolepropionic acid	Indole-3-propionic acid (IPA, indole-3-propionate, or indole propionic acid), is a reductive product of tryptophan formed by bacteria in the gastrointestinal tract of mammals and birds [PMID: 29168502].It is endogenously produced by human microbiota and has only been detected in vivo when the species Clostridium sporogenes is present in the gastrointestinal tract [PMID: 19234110].Indole-3-propion…	NA	NA	OMIM: Fatty acids are incorporated into membranes and signaling molecules and have roles in energy storage and metabolism. These essential functions require activation of the fatty acid by acyl-coenzyme A (CoA) synthetases, such as ACSM2B, which form an activating thioester linkage between the fatty acid and CoA [PMID:17762044].	benzoate and phenylacetate: COS cells expressing human HXMA acquired acyl-CoA ligase activity in which benzoate and phenylacetate were used as substrates.	NA
TBX4	rs8073361	17	59602607	Eudesmic acid	Eudesmic acid, also known as trimethylgallate or eudesmate, belongs to the class of organic compounds known as gallic acid and derivatives. It has a role as a plant metabolite.Eudesmic acid is an extremely weak basic (essentially neutral) compound (based on its pKa).Outside of the human body, eudesmic acid has been detected.Eudesmic acid is isolated from eucalyptus oil etc [HMDB].	BCAS3	NA	OMIM: The identification of heterozygous TBX4 mutations in patients with small patella syndrome, together with the similar skeletal phenotype of animals lacking Tbx4, established the importance of the TBX4 gene in the developmental pathways of the lower limbs and the pelvis in humans.	NA	NA
PWP2	rs74716564	21	45541258	1,4-dihydro-1-Methyl-4-oxo-3-pyridinecarboxamide	1,4-Dihydro-1-methyl-4-oxo-3-pyridinecarboxamide, also known as N1-Methyl-4-pyridone-3-carboxamide, belongs to the class of organic compounds known as nicotinamides.Is an extremely weak basic (essentially neutral) compound (based on its pKa).In humans, N1-methyl-4-pyridone-3-carboxamide is involved in nicotinate and nicotinamide metabolism.N1-Methyl-4-pyridone-5-carboxamide (4PY ) is a normal hum…	NA	NA	OMIM: PWP2 is essential for viability and may play a role in the early G1 phase of the cell cycle.	NA	NA

## Sheet: Table S6
Table S6 The effects of metaboQTL-related metabolites on clinical endpoints in the discovery group.
Metabolite	Death		MACE a
	HR(95%CI) b	P	HR(95%CI)	P
Glycocholic acid	1.02(0.87-1.19)	0.827225	0.96(0.83-1.10)	0.541761
Glycochenodeoxycholic acid	1.23(0.92-1.64)	0.155874	1.04(0.83-1.29)	0.757959
Inosine	1.03(0.96-1.12)	0.402893	1.00(0.93-1.08)	0.994049
3-Indolepropionic acid	0.70(0.43-1.13)	0.140303	0.76(0.60-0.97)	0.0304984
2-Methylsuccinic acid	1.07(0.91-1.26)	0.419373	1.07(0.92-1.24)	0.385504
Dodecanedioic aicd	1.12(0.95-1.32)	0.172638	0.97(0.83-1.14)	0.732492
Eudesmic acid	1.00(0.96-1.05)	0.909741	1.00(0.96-1.03)	0.831122
1,4-dihydro-1-Methyl-4-oxo-3-pyridinecarboxamide	1.04(0.85-1.28)	0.689461	0.99(0.84-1.16)	0.920361
Hypoxanthine	1.02(0.82-1.26)	0.881282	1.06(0.94-1.18)	0.359023
a MACE: major adverse cardiovascular events. b HR: hazard ratio; CI: confidence interval.

## Sheet: Table S7
Table S7 Five MR models for assocaitions between 3-indolepropionic acid and MACE.
Exposure	Outcome	Method	N-SNP	HR (95%CI) b	P
3-indolepropionic acid	MACE a	MR Egger	16	0.99 (0.46-2.13)	0.983111
		Weighted median	16	1.24 (0.99-1.56)	0.0609903
		Inverse variance weighted	16	1.24 (1.03-1.51)	0.0257413
		Simple mode	16	1.23 (0.85-1.79)	0.281557
		Weighted mode	16	1.25 (0.90-1.74)	0.206883
a MACE: major adverse cardiovascular events; b HR: hazard ratio; CI: confidence interval

## Sheet: Table S8
Table S8 The results of sensitivity analyses between 3-indolepropionic acid and MACE in MR.
P (heterogeneity)	P (pleiotropy)	Leave-one-out
		Method	N-SNP	HR (95%CI) a	P
0.116968	0.556739	MR Egger	13	0.92 (0.47-1.82)	0.820424
		Weighted median	13	1.18 (0.92-1.52)	0.199508
		Inverse variance weighted	13	1.10 (0.92-1.32)	0.306863
		Simple mode	13	1.22 (0.87-1.71)	0.277415
		Weighted mode	13	1.23 (0.88-1.71)	0.247163
a HR: hazard ratio; CI: confidence interval

## Sheet: Table S9
Table S9 The ionisation modes and ion pairs of the metabolites.
Compounds	Class	Ionization mode	Rt (min)	Q1	Q3	Ionization
γ-Linolenic Acid（C18:3n6）	Free fatty acid	Negative	10.56	277.2	233	[M-H]-
β-Pseudouridine	Nucleotide and its derivates	Positive	1.2	245	125	[M+H]+
β-Nicotinamide mononucleotide	Nucleotide and its derivates	Negative	0.79	333.1	193	[M-H]-
α-Linolenic Acid（C18:3n3）	Lipids-fatty acid	Negative	10.48	277.2	127	[M-H]-
UROCANIC ACID(RG)	Organic acid and its derivatives	Positive	1.18	139.04	93	[M+H]+
Uridine5-monophosphate	Nucleotide and its derivates	Negative	1.23	323	211	[M-H]-
Uridine	Nucleotide and its derivates	Positive	1.42	245.1	113	[M+H]+
Uric acid	Organic acid and its derivatives	Positive	1.24	169	140.995	[M+H]+
Trimethylamine N-oxide	Amino acid and its derivatives	Positive	0.76	76	58.099	[M+H]+
trans,trans-Muconic acid	Organic acid and its derivatives	Negative	12.2	141.03	59	[M-H]-
theobromine	Pyridine and its derivatives	Positive	2.25	181	138	[M+H]+
Tauroursodeoxycholic acid	Bile acids	Negative	5.75	498.297	498	[M-H]-
Taurocholic acid sodium salt hydrate	Organic acid and its derivatives	Positive	10.06	556.28	371	[M+H]+
Taurochenodesoxycholic acid	Bile acids	Negative	6.63	498.297	498	[M-H]-
Succinic acid	TCA cycle	Negative	1.31	117.03	99	[M-H]-
SubericAcid	Organic acid and its derivatives	Negative	3.71	173.1	111	[M-H]-
S-Sulfo-L-cysteine	Amino acid and its derivatives	Positive	0.94	202.2	120	[M+H]+
Sarcosine	Amino acid	Positive	0.75	90	72	[M+H]+
S-(5-Adenosy)-L-homocysteine	Amino acid and its derivatives	Positive	1.27	385	250	[M+H]+
Riboflavin	Vitamine related	Negative	3.09	375	254.997	[M-H]-
Pipecolinic acid	Organic acid and its derivatives	Positive	1.18	130.08	84	[M+H]+
p–Hydroxyphenyl acetic acid	Benzoic acid and its derivatives	Negative	3.24	151	106.9	[M-H]-
Phenylpyruvic acid	Organic acid and its derivatives	Negative	3.3	163.047	91	[M-H]-
phenyllactate (PLA)	Organic acid and its derivatives	Negative	3.79	165	103	[M-H]-
Phenylacetyl-L-glutamine	Amino acid and its derivatives	Negative	3.02	263.1	145	[M-H]-
Pantothenate	Vitamin	Negative	2.29	218.1	88.036	[M-H]-
Palmitoleic Acid （C16:1）	Free fatty acid	Negative	10.8	253.2	253.2	[M-H]-
Palmitic Acid/Hexadecanoic Acid (C16:0)	Free fatty acid	Negative	11.57	255.2	255.2	[M-H]-
Palmitaldehyde	others	Negative	6.55	239	223	[M-H]-
N-Acetyl-L-tyrosine	Amino acid and its derivatives	Positive	2.51	224.1	136	[M+H]+
N-acetyl-l-leucine	Amino acid and its derivatives	Negative	3.49	172.105	130	[M-H]-
N-acetylglycine	Amino acid and its derivatives	Positive	1.2	118	58	[M+H]+
N6-Succinyl Adenosine	Nucleotide and its derivates	Positive	2.17	384	252	[M+H]+
N6-Acetyl-L-lysine	Amino acid and its derivatives	Positive	1.21	189.2	126	[M+H]+
N,N-Dimethylglycine	Amino acid and its derivatives	Positive	0.82	104	57.994	[M+H]+
Myoinositol	Phenols and their derivatives	Positive	0.74	181.06	98.994	[M+H]+
Methylmalonic acid	Organic acid and its derivatives	Negative	1.55	117.02	73	[M-H]-
Methionine sulfoxide	Amino acid and its derivatives	Negative	0.79	164	99.994	[M-H]-
Maltose	Carbohydrates	Positive	0.77	343	181	[M+H]+
LysoPE 18:1	Lipids-phospholipid	Negative	8.9	478.3	281.3	[M-H]-
LysoPE 16:0	Lipids-phospholipid	Negative	8.6	452.3	255.2	[M-H]-
LysoPE 14:0	Lipids-phospholipid	Negative	7.62	424.2	227.2	[M-H]-
LysoPC 20:2	Lipids-phospholipid	Positive	9.25	548.36	184	[M+H]+
LysoPC 20:1	Lipids-phospholipid	Positive	10.03	550.37	184	[M+H]+
LysoPC 20:0	Lipids-phospholipid	Positive	10.04	552.39	184	[M+H]+
LysoPC 18:1	Lipids-phospholipid	Positive	8.97	522.35	184	[M+H]+
LysoPC 18:0	Lipids-phospholipid	Positive	9.77	524.36	184	[M+H]+
LysoPC 16:1	Lipids-phospholipid	Positive	7.93	494.31	184	[M+H]+
LysoPC 16:0	Lipids-phospholipid	Positive	8.73	496.33	184	[M+H]+
LysoPC 14:0	Lipids-phospholipid	Positive	7.62	468.3	184	[M+H]+
LysoPA 16:0	Lipids-phospholipid	Negative	8.66	409.24	153	[M-H]-
L-Valine	Amino acid	Positive	0.81	118.1	72.1	[M+H]+
L-Tyrosine	Amino acid	Positive	1.21	182.1	136.1	[M+H]+
L-Tryptophan	Amino acid	Negative	2.36	203	116	[M-H]-
L-Thyroxine	Hormones	Negative	5.5	775.687	126.9	[M-H]-
L-Threonine	Amino acid	Negative	0.75	118	73.9	[M-H]-
L-Serine	Amino acid	Negative	0.75	104	73.7	[M-H]-
L-Saccharopine	Amino acid and its derivatives	Positive	0.77	277	258.994	[M+H]+
L-Pyroglutamic Acid	Amino acid	Negative	1.18	128	82	[M-H]-
L-Proline	Amino acid	Negative	0.79	114.1	86	[M-H]-
L-Pipecolic acid	Amino acid and its derivatives	Positive	1.15	130	84	[M+H]+
L-Phenylalanine	Amino acid	Negative	1.96	164.1	103	[M-H]-
L-Ornithine	Amino acid	Positive	0.65	133	115.994	[M-H]-
L-Methionine	Amino acid	Positive	1.18	150	104	[M-H]-
L-Malic acid	TCA cycle	Negative	1.23	133	71.2	[M-H]-
L-Lysine	Amino acid	Positive	0.67	147	84	[M+H]+
L-Leucine	Amino acid	Positive	1.27	132.1	86.2	[M+H]+
L-Isoleucine	Amino acid	Positive	1.23	132	86	[M+H]+
Linoleic Acid （C18:2n6c）	Free fatty acid	Negative	11.03	279.2	279.2	[M-H]-
L-Histidine	Amino acid	Negative	0.67	154.1	137	[M-H]-
L-Glutamine	Amino acid and its derivatives	Negative	0.75	145.069	109	[M-H]-
L-Glutamic Acid	Amino acid	Negative	0.77	146.1	102	[M-H]-
L-Cystine	Amino acid	Negative	0.77	239	152	[M-H]-
L-Cysteine	Amino acid and its derivatives	Negative	0.78	120.02	62	[M-H]-
L-Citrulline	Amino acid	Negative	0.76	174.1	131.1	[M-H]-
L-Carnitine	Camitine	Positive	0.76	163	103.994	[M+H]+
Lauric Acid/Dodecanoic acid（C12:0）	Free fatty acid	Negative	9.53	199.17	199.17	[M-H]-
L-Aspartic Acid	Amino acid	Negative	0.77	132	88	[M-H]-
L-Asparagine Anhydrous	Amino acid and its derivatives	Negative	0.75	131.054	114	[M-H]-
L-Arginine	Amino acid	Positive	0.69	175	116	[M+H]+
L-3-Phenyllactic acid	Organic acid and its derivatives	Negative	3.76	165.063	119.1	[M-H]-
L-2-Aminobutyric acid	Organic acid and its derivatives	Positive	0.77	104.063	58	[M+H]+
Kynurenine	Organic acid and its derivatives	Negative	1.96	207.1	144	[M-H]-
Kynurenic acid	Organic acid and its derivatives	Negative	2.62	188.043	144	[M-H]-
Isonicotinamide	Vitamine related	Positive	1.53	123.1	80.268	[M+H]+
Inositol	Phenols and their derivatives	Positive	0.74	181.063	99	[M+H]+
Inosine	Nucleotide and its derivates	Negative	1.42	267.1	135	[M-H]-
Indole-5-carboxylic acid (98%)	Indole and its derivatives	Negative	4.07	160.05	116	[M-H]-
Hypoxanthine	Nucleotide and its derivates	Positive	1.2	137	119	[M+H]+
Hydrocinnamic acid	Organic acid and its derivatives	Negative	5.17	149.068	105.2	[M-H]-
Homovanillic acid	Organic acid and its derivatives	Negative	3.28	181.058	122	[M-H]-
Hippuric acid	Organic acid and its derivatives	Negative	3.02	178.1	134	[M-H]-
Hexanoyl glycine	Amino acid and its derivatives	Negative	3.8	172.1	74	[M-H]-
Glycoursodeoxycholic acid	Bile acids	Negative	5.98	448.314	448	[M-H]-
Glycocholic acid	Bile acids	Negative	5.8	464.309	464	[M-H]-
Glycochenodeoxycholic acid	Bile acids	Negative	6.87	448.314	448.3	[M-H]-
Gluconic Acid	Sugar acids and derivatives	Positive	0.59	197.058	153	[M+H]+
Eudesmic acid (3,4,5-trimethoxybenzoic acid)	Benzoic acid and its derivatives	Negative	4.44	211.07	137	[M-H]-
Dulcitol	Phenols and their derivatives	Negative	0.76	181.08	100.995	[M-H]-
D-Trehalose	Carbohydrates	Negative	0.77	341	119	[M-H]-
D-Sucrose	Carbohydrates	Negative	0.78	341	119	[M-H]-
D-Sorbitol	Sugar alcohols	Negative	0.77	181	71	[M-H]-
Dodecanedioic aicd	Free fatty acid	Negative	5.95	229.152	211	[M-H]-
D-Mannose	Carbohydrates	Positive	0.77	181	99	[M+H]+
D-Malic acid	TCA cycle	Negative	1.22	133	71.1	[M-H]-
DL-P-hydroxyphenyllactic acid	Organic acid and its derivatives	Negative	2.56	181	135	[M+H]+
D-Lactic acid	Organic acid and its derivatives	Negative	1.24	89	71	[M-H]-
Dl-2-Aminooctanoic acid	Organic acid and its derivatives	Negative	2.97	158.126	112	[M-H]-
D-Glucose	Carbohydrates	Positive	0.77	181	99	[M+H]+
D-Glucopyranose	Carbohydrates	Negative	0.79	179	71	[M-H]-
D-Fructose	Carbohydrates	Positive	0.76	181	99	[M+H]+
D-Erythronolactone	Carbohydrates	Negative	0.83	117	59	[M-H]-
Deoxycholic acid	Bile acids	Negative	7.9	391.293	391	[M-H]-
D-Arabinose	Carbohydrates	Negative	0.81	149	59	[M-H]-
D-2-Aminobutyric acid	Organic acid and its derivatives	Positive	0.78	104.1	58	[M+H]+
Cyclic AMP	Nucleotide and its derivates	Negative	1.92	328	134	[M-H]-
Creatinine	Organic acid and its derivatives	Positive	0.71	114.059	86	[M+H]+
Creatine	Organic acid and its derivatives	Negative	0.77	130.07	88	[M-H]-
cis-5,8,11,14,17-Eicosapentaenoic Acid（C20:5n3）	Free fatty acid	Negative	10.4	301.1	257.2	[M-H]-
Choline	choline	Positive	0.69	105.11	59.003	[M+H]+
Caffeic acid	Organic acid and its derivatives	Negative	3.14	179.042	135	[M-H]-
Azelaic Acid	Organic acid and its derivatives	Negative	4.27	187.105	125	[M-H]-
Asp-phe	Amino acid and its derivatives	Negative	2.4	279.3	164	[M-H]-
Allantoin	Amino acid and its derivatives	Negative	0.8	157	96.994	[M-H]-
Adipic Acid	Organic acid and its derivatives	Negative	2.43	145.058	83	[M-H]-
Adenosine 5'-monophosphate	Nucleotide and its derivates	Negative	1.17	346	134.002	[M-H]-
Adenine	Nucleotide and its derivates	Positive	1.21	136.1	119	[M+H]+
9,10-DiHOME	Linoleic acid and Derivatives	Negative	7.69	313.1	183.308	[M-H]-
5-oxoproline	Amino acid and its derivatives	Positive	1.24	130	83.994	[M+H]+
5-Methyluridine	Nucleotide and its derivates	Negative	1.8	257.085	124	[M-H]-
5'-Deoxy-5'-(methylthio) adenosine	Nucleotide and its derivates	Negative	2.76	296	134	[M-H]-
4-Pyridoxic acid	Pyridines and its derivatives	Positive	1.66	184.05	147.999	[M+H]+
4-Nitrophenol	Phenols and their derivatives	Positive	0.63	140	98.995	[M+H]+
4-Hydroxybenzaldehyde	Others	Negative	3.58	121.04	92	[M-H]-
4-Guanidinobutyric acid	Organic acid and its derivatives	Positive	0.82	146.085	87	[M+H]+
4-Acetamidobutyric acid	Organic acid and its derivatives	Positive	1.58	146.074	86	[M+H]+
3-N-Methyl-L-histidine	Amino acid and its derivatives	Positive	0.67	170	95.995	[M-H]-
3-Methylcrotonyl glycine	Organic acid and its derivatives	Positive	2.67	158.1	83	[M+H]+
3-Indolepropionic acid	Indole and its derivatives	Negative	5.08	188.08	58.995	[M-H]-
3-Indolebutyric acid	Indole and its derivatives	Positive	5.52	204.1	186	[M+H]+
3-Hydroxyhippuric acid（m-Hydroxyhippuricacid）	Organic acid and its derivatives	Negative	2.5	194.05	150	[M-H]-
3-Hydroxybutyrate	Organic acid and its derivatives	Negative	1.39	103.047	59.1	[M-H]-
3-Hydroxy-3-methyl butyric acid	Organic acid and its derivatives	Negative	2.06	117.1	59	[M-H]-
3,4,5-Trimethoxycinnamic acid	Organic acid and its derivatives	Negative	5	237.084	103	[M-H]-
3,3',5-Triiodo-L-thyronine	Hormones	Positive	5.02	651.7	605.598	[M+H]+
3-(3-hydroxyphenyl)propionate acid	Organic acid and its derivatives	Negative	3.86	165.06	106.2	[M-H]-
2-Picolinic acid	Pyridine and its derivatives	Positive	1.21	124.03	77.999	[M+H]+
2-Methylsuccinic acid	Organic acid and its derivatives	Negative	2.15	131.042	87.1	[M-H]-
2-Hydroxyisocaproic Acid	Organic acid and its derivatives	Negative	3.44	131.079	85.1	[M-H]-
2-Hydroxybutanoic Acid	Organic acid and its derivatives	Negative	1.65	103	57	[M-H]-
2-Aminoethanesulfonic Acid	Organic acid and its derivatives	Negative	0.75	124	80	[M-H]-
2,6-Diaminooimelic Acid	Organic acid and its derivatives	Negative	0.73	189.095	171	[M-H]-
2,3-dimethylsuccinic acid	Organic acid and its derivatives	Negative	2.46	145.1	101	[M-H]-
2-（dimethylamino）guanosine	Nucleotide and its derivates	Negative	2.23	310	178	[M-H]-
1-Methylxanthine	Nucleotide and its derivates	Positive	1.98	167.1	110	[M+H]+
1-Methylhistidine	Nucleotide and its derivates	Negative	0.68	168.1	151.1	[M-H]-
1,7-Dimethylxanthine	Nucleotide and its derivates	Negative	2.51	179.1	122	[M-H]-
1,4-dihydro-1-Methyl-4-oxo-3-pyridinecarboxamide	Pyridines and Derivatives	Positive	1.5	153.06	136.094	[M+H]+
1,3-Dimethyluric acid	Organic acid and its derivatives	Positive	2.19	197	168.994	[M+H]+
1,3,7-TRIMETHYLURIC ACID	Organic acid and its derivatives	Negative	2.57	209.2	137	[M-H]-
(S)-(-)-2-HYDROXYISOCAPROIC ACID	Organic acid and its derivatives	Negative	3.45	131.08	85.3	[M-H]-

[truncated: 2 more sheets: Table S10, Table S11]
